# Supplementary material for: How does self-control influences college students’ smartphone dependence: The chain mediating effect of mental toughness and social adaptability
Source: PLoS One. 2026 Jun 4;21(6):e0350219. doi: 10.1371/journal.pone.0350219 (PMC13235910; doi:10.1371/journal.pone.0350219)
Supplement: S1 Data — (XLSX) [file pone.0350219.s001.xlsx]

## Sheet: plos one
SASA1	SASA2	SASA3	SASA4	SASA5	SASA6	SASA7	SASA8	SASA9	SASA10	SASA11	SASA12	SASA13	SASA14	SASA15	SASA16	SASA17	SASA18	SASA19	SASA20	SASA21	SASA22	SASA23	SASA24	SASA25	SASA26	SADS1	SADS3	SADS5	SADS7	SADS9	SADS11	SADS13	SADS15	SADS17	SADS19	SADS2	SADS4	SADS6	SADS8	SADS10	SADS12	SADS14	SADS16	SADS18	SADS20	CDRS1	CDRS2	CDRS3	CDRS4
3	3	2	2	3	2	4	3	3	3	2	4	4	4	4	3	2	2	4	2	3	3	4	2	2	2	0	2	-2	0	-2	-2	0	0	-2	2	2	-2	-2	0	0	2	2	-2	-2	0	3	1	3	1
3	4	3	3	2	3	3	4	3	2	3	4	3	4	3	4	2	2	2	3	3	3	4	4	4	2	-2	0	-2	-2	-2	-2	-2	-2	-2	-2	0	-2	0	0	-2	2	0	0	0	0	2	2	1	2
2	2	1	1	2	1	2	1	2	1	3	1	2	1	2	1	2	1	2	1	2	1	2	1	2	1	2	2	2	2	0	2	2	0	0	2	2	2	2	-2	2	2	2	-2	2	2	3	2	4	3
4	4	4	4	3	2	4	3	3	4	3	4	4	4	4	4	3	3	3	3	3	3	3	3	3	3	2	2	-2	2	-2	-2	-2	2	-2	-2	2	2	2	-2	2	2	2	2	-2	2	1	2	2	2
4	3	4	3	3	4	3	3	3	2	2	2	2	2	3	3	4	3	2	2	2	2	2	2	2	3	2	0	-2	-2	-2	0	0	0	0	0	2	2	0	2	2	0	2	-2	-2	0	3	1	1	3
4	2	2	2	2	4	2	2	2	2	2	2	2	1	1	2	1	4	1	1	2	1	2	2	1	2	2	2	2	2	2	2	2	-2	0	2	2	2	2	2	2	2	2	2	2	2	4	1	2	3
4	4	4	5	4	4	3	4	4	5	2	4	4	4	5	3	4	2	2	3	3	3	2	3	4	4	0	-2	-2	2	-2	-2	-2	0	-2	0	2	0	0	2	2	-2	2	0	0	0	1	2	3	2
4	4	2	4	3	3	4	5	2	3	2	4	3	3	3	3	2	1	2	1	2	2	3	3	3	1	2	-2	-2	-2	-2	-2	2	2	-2	-2	0	0	0	-2	0	2	2	0	0	0	4	1	3	2
4	2	4	2	2	2	2	4	2	2	2	3	4	3	4	4	3	2	2	2	2	2	4	2	2	2	2	0	-2	-2	2	-2	2	2	-2	2	2	2	-2	2	0	2	2	-2	0	0	3	2	3	1
4	4	3	3	2	5	3	2	2	1	1	3	3	4	2	3	2	1	1	2	3	3	2	3	4	5	2	2	2	-2	-2	-2	0	2	-2	2	2	2	-2	2	0	2	0	2	0	2	3	2	4	2
5	2	3	4	4	3	3	5	2	2	3	5	4	5	5	4	3	4	5	4	5	4	4	3	2	4	0	-2	-2	-2	-2	2	0	2	-2	0	-2	0	0	0	0	0	-2	0	0	0	2	1	2	2
4	3	3	5	3	4	2	3	2	1	1	1	4	3	3	4	1	1	1	2	2	2	3	1	3	2	0	2	-2	-2	-2	0	0	2	-2	2	2	2	0	2	2	2	2	0	-2	2	3	1	3	3
3	4	2	2	4	2	3	5	4	5	1	2	1	1	1	1	1	4	2	2	2	1	1	5	5	5	0	-2	-2	-2	2	-2	-2	0	2	-2	2	-2	0	-2	2	2	2	0	2	2	2	3	4	2
4	2	3	2	3	4	4	3	3	4	2	3	3	2	4	3	4	3	2	4	4	3	3	2	1	3	0	2	-2	0	-2	-2	-2	0	2	2	2	2	0	2	0	-2	0	2	2	0	2	1	2	3
5	4	4	5	4	4	5	4	4	3	4	4	5	4	5	4	5	4	4	5	4	4	5	4	4	5	0	-2	-2	-2	-2	-2	-2	2	-2	0	2	0	0	0	0	0	2	0	-2	2	2	1	2	1
1	2	1	3	2	3	2	4	2	3	1	2	3	2	2	1	2	1	2	1	2	1	2	1	2	1	-2	2	0	0	2	0	2	2	2	0	2	0	2	-2	2	2	2	0	2	2	4	1	3	3
2	3	1	1	2	5	4	4	2	1	1	4	4	5	4	4	2	1	3	4	2	2	4	2	4	5	2	2	0	2	-2	2	0	0	2	2	0	2	2	2	0	2	2	2	0	2	3	3	1	3
1	2	1	1	2	2	1	4	2	1	3	2	1	2	3	2	1	1	2	1	1	2	1	1	2	1	0	0	-2	-2	2	-2	2	2	0	-2	2	-2	0	-2	-2	0	0	-2	-2	-2	2	2	4	1
4	2	3	2	4	2	3	4	1	1	3	2	2	2	3	2	2	3	3	2	3	4	2	3	4	3	2	0	-2	-2	-2	-2	-2	-2	-2	0	2	0	0	0	0	0	0	0	0	-2	2	2	3	2
4	4	4	2	3	4	4	5	2	2	2	3	4	4	3	4	4	3	4	3	3	4	3	2	3	4	2	0	-2	2	-2	-2	2	2	-2	-2	2	0	2	0	0	2	2	2	-2	0	2	3	1	2
4	3	2	3	2	3	2	4	1	1	2	2	3	2	2	3	1	2	1	2	2	1	3	3	2	3	2	0	-2	2	-2	0	2	2	2	2	0	-2	0	2	0	-2	2	0	0	2	3	1	3	2
5	4	5	4	4	2	4	3	2	2	1	4	4	4	5	5	2	2	3	3	2	3	4	3	4	2	2	2	-2	-2	-2	-2	-2	2	2	-2	2	2	2	-2	2	-2	2	2	2	2	3	2	2	3
4	4	3	3	3	2	2	2	2	1	2	2	3	3	2	2	2	2	2	2	2	2	2	2	1	1	2	2	-2	-2	-2	-2	2	2	2	2	2	2	0	2	2	-2	2	2	0	2	3	1	1	3
2	3	4	3	4	4	4	4	2	2	2	4	4	4	4	4	2	2	3	2	3	3	4	2	2	3	-2	-2	-2	-2	-2	-2	0	-2	-2	-2	0	-2	-2	-2	-2	2	2	-2	0	0	2	3	1	2
4	4	4	4	3	4	3	3	4	4	4	2	2	1	3	4	1	2	3	2	4	4	4	3	2	4	0	2	0	2	-2	0	0	2	0	2	2	2	0	0	0	2	-2	2	0	2	3	1	4	2
4	5	4	3	4	4	5	4	3	4	2	5	5	4	5	4	3	2	4	3	2	3	4	4	3	4	0	-2	2	-2	-2	-2	0	0	0	-2	0	0	0	-2	0	2	-2	-2	-2	0	2	3	3	2
3	2	2	3	2	3	3	4	3	3	2	2	3	2	3	3	4	3	3	2	3	3	4	4	3	4	2	0	-2	-2	-2	-2	0	0	0	-2	0	0	0	0	0	2	2	2	0	0	2	3	3	2
3	3	2	4	3	2	3	4	2	2	2	3	3	3	3	2	2	2	1	1	2	3	4	3	2	3	2	2	0	-2	-2	0	2	0	-2	0	0	0	2	0	0	0	0	0	0	2	2	3	2	1
4	3	2	3	2	3	3	3	2	2	1	2	2	2	1	2	2	1	2	2	2	3	2	2	2	3	2	-2	2	-2	-2	-2	2	2	2	-2	2	-2	2	-2	2	0	2	-2	0	0	2	2	2	1
4	4	4	4	4	3	4	4	3	3	2	3	3	2	4	4	3	3	3	3	2	2	3	2	2	2	0	-2	0	0	-2	0	0	0	0	-2	0	0	2	0	0	0	0	0	0	0	2	2	3	1
3	2	2	2	2	2	3	4	2	2	2	3	2	2	2	2	2	2	2	2	4	4	2	2	2	4	2	-2	2	-2	-2	-2	-2	0	2	-2	2	0	2	-2	0	0	0	-2	-2	2	2	2	2	2
4	4	4	3	4	4	4	4	2	3	2	4	3	3	4	4	3	4	3	2	2	3	4	3	4	3	0	-2	-2	-2	-2	-2	0	2	-2	-2	2	-2	0	2	0	0	0	0	0	2	3	2	2	1
4	3	4	4	3	4	3	4	2	2	1	4	3	4	4	3	3	2	2	3	4	3	4	4	5	4	0	2	-2	-2	-2	-2	0	2	-2	-2	0	2	0	0	0	2	2	2	0	0	3	1	2	1
3	2	3	3	2	2	2	4	2	2	2	3	2	3	4	4	4	1	2	2	3	2	3	3	3	3	0	-2	-2	-2	-2	2	0	0	-2	-2	0	0	2	-2	0	2	-2	-2	0	0	3	1	4	1
4	3	3	2	3	2	3	4	4	2	2	3	3	2	3	2	4	2	1	2	2	2	3	2	2	3	2	0	-2	-2	0	-2	0	0	-2	-2	2	0	0	2	0	2	2	-2	0	2	3	2	3	1
3	4	3	3	2	3	3	4	2	4	1	3	3	4	4	5	3	1	2	3	4	3	4	2	3	2	2	-2	2	-2	-2	-2	0	2	-2	0	0	-2	0	0	0	2	2	2	-2	-2	2	3	3	0
4	4	4	5	4	4	5	2	1	2	2	4	4	4	2	4	2	4	4	5	3	3	4	3	3	4	0	2	-2	2	-2	0	0	2	0	-2	2	2	0	2	2	-2	2	0	-2	2	3	1	2	3
4	3	4	4	2	2	2	4	3	2	2	3	3	4	2	3	2	2	1	2	2	2	2	2	2	2	0	2	0	0	-2	2	0	2	0	2	2	2	2	-2	2	-2	-2	-2	2	-2	3	1	2	2
2	4	4	3	2	3	2	1	1	5	3	4	3	5	5	4	1	2	2	3	2	1	3	2	2	3	2	2	2	-2	-2	-2	0	0	-2	2	2	2	-2	2	2	2	2	2	0	2	3	0	2	2
4	2	3	2	3	3	4	4	2	4	2	3	3	3	3	2	1	1	2	2	2	2	2	3	3	3	2	2	0	-2	-2	-2	2	0	2	2	0	2	2	0	2	2	2	0	2	2	3	1	2	3
3	4	4	2	2	4	4	2	1	1	2	3	3	5	4	5	5	1	5	3	4	4	2	2	3	4	2	0	-2	0	0	-2	0	2	-2	-2	-2	2	-2	-2	0	2	-2	-2	-2	-2	3	1	1	1
2	2	3	2	2	3	3	3	1	1	1	3	2	3	2	3	2	3	3	2	3	3	4	3	4	4	0	2	2	2	-2	2	-2	2	0	0	2	2	-2	2	2	2	2	-2	0	2	2	2	2	2
2	2	3	2	3	4	3	4	2	2	3	4	4	3	3	5	4	4	3	4	4	3	5	3	4	5	0	-2	-2	-2	-2	-2	-2	2	-2	-2	2	0	0	0	0	0	2	-2	0	0	3	2	2	3
3	4	3	5	2	2	3	5	1	2	3	4	3	3	4	4	2	1	2	3	2	4	4	5	4	3	2	0	0	-2	0	-2	0	2	-2	2	0	2	0	0	2	0	-2	2	0	0	3	2	3	2
2	3	3	2	2	3	2	3	2	3	2	3	3	2	2	3	3	2	1	2	2	2	3	3	3	2	0	2	0	-2	0	0	0	0	2	2	2	0	2	0	2	2	2	2	0	2	2	2	3	2
4	3	4	1	2	2	3	1	1	1	2	2	2	3	4	2	1	4	2	2	4	5	3	3	3	2	0	0	-2	0	0	0	2	0	2	2	2	2	0	-2	0	-2	0	-2	0	0	2	1	2	1
4	2	3	5	4	4	4	5	2	1	1	3	3	4	3	4	3	2	3	3	2	3	4	4	4	5	-2	-2	-2	-2	-2	-2	-2	2	0	-2	0	-2	-2	2	-2	2	-2	-2	-2	-2	2	2	1	1
2	1	2	3	1	2	1	2	1	3	1	2	2	1	2	1	2	1	2	1	2	1	2	1	2	1	-2	0	2	0	2	2	2	2	2	2	2	2	2	0	2	2	2	0	2	2	4	1	4	3
4	4	4	5	4	4	3	4	2	2	2	3	4	3	4	3	2	2	3	3	2	3	3	2	4	4	2	2	0	-2	-2	-2	0	0	-2	2	2	2	-2	-2	2	2	2	0	0	2	3	1	3	3
4	3	5	2	3	5	3	4	5	2	3	4	5	3	4	3	5	3	4	4	4	4	3	4	2	5	0	2	0	2	2	0	0	2	0	0	0	2	2	2	2	2	-2	2	2	-2	4	3	1	2
5	5	5	2	4	3	4	1	3	4	3	2	3	3	1	5	3	2	3	4	2	4	3	2	4	5	0	-2	-2	-2	-2	-2	-2	0	0	-2	2	-2	0	2	2	-2	0	0	-2	0	2	4	4	1
5	3	2	1	5	5	5	5	5	4	5	5	5	5	5	5	1	1	1	4	4	4	1	3	3	5	0	-2	-2	-2	2	-2	-2	0	2	-2	0	-2	0	2	0	2	2	0	-2	2	3	1	4	2
5	4	4	4	4	2	4	2	4	2	1	1	3	4	3	4	1	4	2	4	4	2	4	5	5	4	-2	0	2	0	0	0	2	2	0	2	2	2	2	2	2	2	2	2	-2	2	3	2	4	1
3	3	3	3	2	2	2	4	3	3	3	2	2	2	2	2	2	2	2	2	2	2	2	2	2	2	0	2	-2	2	2	0	-2	0	0	-2	-2	2	2	-2	0	2	2	2	0	2	2	2	4	2
4	4	2	3	2	3	2	4	1	3	1	2	3	4	2	2	2	2	3	2	3	1	1	3	3	3	0	2	0	-2	-2	0	-2	2	-2	-2	0	2	0	-2	2	2	2	0	0	2	3	1	3	2
3	2	3	4	3	4	3	4	2	2	3	3	2	3	4	2	2	1	2	2	3	2	3	4	3	2	2	2	0	-2	0	-2	2	2	-2	2	2	2	2	-2	0	2	0	0	-2	2	3	1	2	2
5	5	3	5	3	4	4	4	2	4	2	3	3	4	4	3	2	4	3	4	4	3	5	3	3	4	2	0	-2	0	-2	-2	0	0	2	2	0	2	-2	0	0	2	2	2	0	-2	2	0	3	2
2	2	3	2	2	2	2	3	1	2	2	2	2	2	2	2	3	3	2	2	2	3	3	3	3	2	-2	0	0	-2	0	0	0	0	2	2	2	0	2	0	0	0	0	-2	0	2	2	2	4	2
4	2	2	2	2	2	3	4	2	4	3	3	3	4	3	2	2	1	2	3	2	2	3	3	2	2	2	-2	0	-2	-2	0	-2	2	2	2	2	0	2	-2	0	2	2	2	0	2	3	1	2	2
4	4	4	4	2	2	2	4	3	2	2	3	3	3	3	4	3	2	3	2	2	2	2	4	2	4	2	2	-2	-2	-2	-2	-2	2	-2	-2	2	2	2	-2	0	2	2	0	0	2	3	2	3	1
4	4	4	5	4	3	4	4	2	3	2	3	3	4	4	4	2	3	3	2	4	4	4	3	3	3	2	0	2	-2	2	-2	0	0	-2	0	0	-2	2	0	2	2	-2	-2	-2	0	2	0	3	2
3	3	2	5	2	1	3	5	4	2	1	2	2	2	2	1	2	1	1	2	1	1	1	1	2	1	2	-2	-2	-2	-2	0	2	2	-2	2	2	-2	2	0	0	0	2	-2	2	2	4	3	3	3
4	3	3	3	4	2	3	3	2	2	2	3	3	4	3	3	4	2	2	3	3	4	3	2	2	2	2	-2	0	-2	-2	-2	0	0	0	-2	2	0	0	0	2	0	-2	0	0	0	1	3	3	1
3	3	3	4	3	3	2	4	4	3	3	2	3	4	4	3	3	3	3	2	2	2	2	3	3	3	0	2	2	2	0	0	2	2	0	2	2	2	-2	2	2	-2	2	0	0	0	2	2	1	2
4	4	4	4	3	3	3	4	2	2	4	4	4	4	3	4	3	3	3	3	4	3	4	4	3	3	0	-2	-2	-2	-2	-2	0	2	-2	-2	2	0	0	2	0	2	2	0	0	2	2	2	2	1
5	4	3	4	2	3	4	4	4	2	1	2	3	4	2	4	3	3	4	2	4	2	3	4	5	4	0	-2	-2	-2	-2	-2	0	0	-2	-2	2	2	-2	-2	0	-2	-2	-2	0	2	3	1	1	2
4	5	4	4	3	4	4	5	4	2	1	2	3	4	2	3	2	1	1	1	1	1	3	3	3	4	-2	-2	-2	-2	-2	-2	2	2	2	0	2	0	-2	0	-2	2	0	2	0	2	3	1	2	3
5	4	5	4	2	3	4	5	1	5	3	2	2	1	1	2	2	1	3	2	1	1	3	1	2	5	0	2	-2	-2	-2	2	0	0	0	0	-2	0	-2	-2	0	-2	2	2	2	-2	3	1	4	2
4	3	3	4	2	3	3	2	3	1	1	2	2	2	3	4	3	4	2	2	4	3	4	2	3	4	2	2	0	-2	-2	-2	-2	0	-2	-2	-2	2	2	2	2	2	2	-2	-2	2	3	1	4	1
5	5	4	4	4	4	5	5	2	3	4	4	5	4	5	4	3	4	3	3	4	3	4	3	4	4	0	-2	-2	-2	-2	-2	0	-2	-2	0	0	-2	0	0	0	2	-2	0	-2	2	3	1	4	3
2	3	2	2	2	3	2	4	2	3	2	2	3	3	2	3	2	2	2	2	2	3	3	2	3	3	2	0	0	-2	0	0	0	2	0	2	0	2	0	0	2	2	2	0	0	2	2	2	3	2
2	1	1	1	1	2	1	5	5	3	4	2	1	1	5	4	2	1	2	1	4	2	2	1	1	1	2	2	2	2	2	2	2	2	2	2	2	2	2	2	2	2	2	2	2	2	4	0	2	4
4	4	5	4	2	3	3	3	2	1	1	2	2	4	4	4	2	3	2	3	4	2	4	2	3	3	2	0	-2	2	-2	-2	0	-2	0	-2	0	2	2	2	0	2	0	-2	0	2	3	0	2	2
4	2	4	2	4	1	2	4	1	2	1	4	1	4	4	4	2	5	2	2	1	2	4	3	3	2	0	0	0	2	-2	-2	2	2	0	2	2	2	2	-2	2	2	2	2	0	2	4	0	4	4
4	3	4	4	4	4	4	4	4	4	4	4	4	4	4	4	4	4	4	4	4	4	4	4	4	4	2	2	2	-2	-2	-2	-2	-2	-2	-2	2	2	0	2	-2	2	2	2	2	2	2	2	4	2
5	3	2	1	4	4	1	2	1	1	2	4	4	4	3	4	2	5	2	3	3	2	2	2	1	1	2	-2	-2	-2	-2	2	-2	0	2	2	2	-2	0	0	-2	2	0	-2	0	0	3	3	4	1
3	2	4	4	4	3	4	5	1	2	1	1	3	4	4	5	2	2	1	3	1	1	1	3	4	2	2	-2	-2	0	-2	-2	0	2	-2	2	2	-2	0	-2	0	2	2	0	0	-2	3	0	4	2
4	3	3	4	2	3	2	4	2	2	1	4	3	3	3	2	2	5	2	3	3	2	3	3	3	2	2	-2	0	-2	-2	-2	0	0	2	-2	0	0	0	0	-2	2	-2	0	0	0	3	1	3	1
4	3	3	3	3	3	4	4	4	3	3	3	4	4	3	4	3	2	2	2	2	2	3	2	2	2	-2	-2	-2	-2	-2	-2	0	-2	-2	0	-2	0	0	0	0	0	2	-2	0	0	2	2	2	2
5	4	4	2	1	1	4	4	2	1	1	3	2	4	3	1	1	2	4	1	4	4	4	2	3	2	-2	-2	2	2	-2	2	0	0	-2	0	2	2	0	-2	0	0	-2	-2	-2	2	3	0	1	2
5	2	4	4	5	3	4	5	2	3	1	4	4	5	4	3	2	5	2	3	2	3	4	5	4	3	-2	-2	0	-2	-2	2	0	-2	-2	2	0	2	0	-2	0	2	-2	2	0	0	2	0	2	2
4	3	3	2	3	3	2	4	2	2	2	3	3	4	4	4	2	4	4	2	2	2	3	4	2	2	2	2	-2	-2	-2	-2	2	-2	2	-2	2	2	2	-2	2	-2	2	-2	-2	2	3	3	4	2
4	4	3	4	2	4	4	4	3	3	2	3	2	2	2	3	2	3	2	2	2	2	2	3	3	2	2	-2	-2	-2	-2	-2	2	2	2	2	2	-2	2	0	0	2	0	0	0	0	2	2	3	1
4	3	2	3	5	3	2	3	2	4	2	3	3	4	5	4	2	1	3	1	2	1	2	1	2	1	-2	0	-2	-2	0	-2	0	-2	-2	0	2	0	-2	-2	0	2	2	-2	0	-2	3	0	2	1
4	2	2	4	4	2	3	4	2	2	1	3	4	4	4	5	2	2	4	4	4	4	5	2	4	5	0	-2	-2	-2	-2	-2	-2	0	0	-2	2	-2	2	2	-2	2	2	-2	-2	0	3	4	0	3
4	4	3	4	3	4	3	4	3	3	4	3	4	3	3	3	3	3	2	3	4	3	2	3	3	4	0	2	-2	2	0	2	-2	-2	-2	0	0	-2	2	0	-2	0	2	0	-2	-2	2	3	3	2
4	4	3	4	2	1	3	4	2	4	3	3	4	4	3	3	2	1	1	2	1	1	2	4	3	2	2	2	2	2	2	0	2	2	0	2	0	2	0	-2	0	0	0	0	-2	0	2	1	3	1
4	4	3	4	3	4	3	4	2	3	4	3	4	4	3	4	4	3	3	3	4	4	4	3	4	4	0	-2	-2	-2	-2	-2	-2	-2	-2	-2	-2	-2	-2	-2	-2	0	2	-2	-2	-2	2	1	2	1
4	3	4	4	2	2	3	4	5	2	3	1	2	2	3	1	3	3	2	3	2	1	2	4	2	2	2	2	0	-2	-2	0	2	-2	0	-2	0	2	2	0	2	2	0	-2	0	0	2	3	2	3
4	3	4	5	3	4	4	4	2	3	3	4	4	4	4	4	2	2	4	4	4	4	4	4	4	4	0	0	0	0	-2	0	0	0	0	2	2	0	0	0	2	2	0	2	0	0	2	1	2	2
5	2	2	4	1	1	1	3	1	1	1	2	1	1	3	4	3	1	1	1	2	1	1	2	1	1	0	0	-2	-2	-2	0	-2	0	2	-2	2	0	2	0	2	2	2	2	2	2	3	1	2	1
2	2	4	3	4	4	4	3	2	2	2	3	4	4	4	2	3	2	2	2	3	2	3	3	2	3	2	2	2	2	-2	0	2	-2	2	-2	0	2	2	2	2	2	0	2	0	2	3	1	2	3
4	5	5	5	2	3	3	4	1	1	1	4	4	4	4	5	3	2	4	4	3	2	3	3	3	2	-2	-2	-2	-2	-2	-2	-2	-2	-2	-2	0	0	0	-2	0	2	0	-2	-2	-2	2	2	0	1
5	5	5	5	3	1	2	3	1	1	1	4	2	2	2	2	2	1	1	1	2	2	2	3	3	3	2	0	2	2	-2	2	0	0	2	2	2	2	2	2	0	-2	2	-2	2	2	2	0	2	3
3	2	3	4	3	2	2	4	2	1	2	3	2	3	4	2	2	1	2	3	2	3	2	2	3	2	0	2	-2	0	0	0	0	2	2	0	2	0	2	-2	2	2	-2	0	2	2	3	2	3	2
4	4	3	4	3	4	5	2	4	3	4	4	1	4	4	3	4	2	4	4	3	4	4	3	2	3	-2	0	-2	-2	-2	-2	0	-2	-2	-2	2	0	0	2	2	2	-2	0	0	2	1	2	3	3
1	5	2	5	4	5	2	3	1	2	1	2	2	4	1	4	2	1	4	3	2	2	3	1	1	2	2	2	2	2	-2	0	2	2	-2	2	2	2	2	0	2	2	0	2	-2	0	4	3	4	2
3	1	1	1	1	1	4	1	1	1	1	1	2	3	2	2	1	1	1	1	1	1	2	1	5	1	2	2	-2	-2	0	-2	0	0	-2	2	2	2	0	-2	0	0	2	2	0	0	2	0	3	4
4	3	4	3	4	4	3	4	3	4	2	2	2	1	1	2	2	3	3	2	3	4	3	4	4	4	2	2	0	2	0	0	0	0	0	0	0	2	0	0	2	2	2	2	0	2	3	1	2	3
3	2	2	3	2	3	2	2	1	2	2	2	3	2	2	2	1	1	2	2	2	1	2	1	1	1	2	2	0	0	2	2	2	0	2	2	2	2	2	2	2	2	2	2	2	2	1	2	4	3
3	3	4	2	3	2	3	4	2	3	3	2	2	3	2	4	3	1	2	1	1	1	2	3	2	2	-2	2	0	0	-2	2	2	0	-2	-2	0	0	-2	2	0	0	0	2	0	2	2	2	2	1
5	3	4	2	2	3	2	3	2	1	2	3	2	2	1	2	1	5	1	2	3	2	2	3	3	2	2	2	0	0	2	2	0	0	2	0	2	2	0	0	2	2	0	2	2	0	3	1	2	3
4	2	3	5	5	2	2	3	1	1	2	1	1	1	4	1	1	1	1	2	2	2	2	1	3	2	-2	2	0	-2	-2	2	0	0	-2	-2	2	0	0	2	-2	-2	2	2	0	0	2	0	0	3
3	3	3	3	2	3	3	4	3	2	2	3	2	3	3	2	3	3	2	4	2	2	3	3	3	3	0	-2	2	2	2	2	-2	0	-2	-2	2	2	0	-2	2	2	2	2	2	2	3	1	1	2
4	5	2	4	4	4	4	4	4	3	1	4	4	4	4	4	2	3	3	2	4	4	4	5	5	5	-2	0	0	2	0	0	0	-2	0	2	2	2	2	0	2	2	0	2	0	-2	3	1	4	2
2	2	3	2	2	4	2	3	1	1	2	1	1	2	3	1	3	1	2	1	3	3	1	4	4	3	2	0	0	-2	0	0	-2	0	0	2	0	2	2	-2	0	2	0	-2	0	0	3	0	1	1
5	5	4	5	3	4	2	3	2	1	2	4	4	3	5	4	4	2	2	3	4	2	5	4	4	3	2	2	-2	-2	-2	2	0	0	-2	2	2	2	0	2	-2	2	2	-2	0	0	0	2	3	4
4	5	4	1	3	3	4	5	2	1	3	4	4	5	4	4	5	2	4	4	2	2	1	2	4	2	2	-2	-2	-2	-2	-2	2	0	-2	2	2	-2	0	-2	0	2	0	-2	-2	2	2	3	3	1
4	4	4	3	4	4	4	4	2	4	3	4	5	4	4	4	4	3	3	3	3	3	4	3	3	4	2	-2	0	-2	-2	-2	-2	2	-2	0	0	0	2	0	-2	0	0	0	-2	0	2	1	2	1
3	2	2	2	3	3	2	3	3	2	1	1	2	2	2	1	4	2	3	1	1	2	2	2	1	1	0	-2	-2	-2	-2	-2	-2	0	-2	-2	-2	2	2	0	0	-2	2	-2	0	0	2	3	1	2
5	5	4	1	1	4	2	5	1	1	4	3	3	1	4	2	4	1	2	1	2	1	2	4	4	1	2	2	-2	-2	-2	2	-2	0	2	2	2	2	0	-2	2	2	2	-2	0	2	4	0	0	1
3	4	3	2	5	2	4	5	2	4	3	2	1	2	1	3	3	1	3	2	2	1	1	4	5	4	0	0	-2	-2	-2	2	0	2	0	2	2	2	0	-2	2	0	2	2	2	2	2	3	2	1
5	3	3	4	4	4	3	3	3	3	2	3	3	4	3	3	4	2	2	2	3	3	2	1	2	3	2	-2	-2	0	0	-2	2	0	-2	-2	0	0	2	0	2	2	0	0	0	2	3	2	2	3
4	3	3	2	2	3	2	3	2	2	2	3	2	3	2	3	2	2	3	3	2	2	3	4	3	2	0	0	2	-2	0	0	2	-2	2	2	-2	0	0	-2	-2	0	-2	0	0	2	3	2	4	1
5	5	5	5	5	5	3	5	2	1	1	4	3	3	5	4	2	2	3	2	5	5	5	3	4	5	0	0	0	-2	-2	-2	0	0	-2	0	-2	-2	0	0	0	0	-2	0	0	0	2	2	2	1
5	4	3	3	2	4	2	3	3	2	2	3	3	2	2	3	2	4	2	2	3	3	2	2	3	4	-2	-2	0	-2	0	-2	0	-2	2	-2	0	2	2	-2	0	2	-2	0	0	2	2	3	3	2
4	5	5	4	5	5	4	5	5	4	1	5	5	5	4	5	5	3	1	1	1	2	4	5	5	5	-2	2	2	0	-2	2	-2	2	2	-2	2	0	0	2	-2	-2	2	0	-2	0	4	0	2	2
4	3	3	4	1	2	3	4	5	4	2	2	3	2	4	5	3	1	1	2	1	1	2	1	3	2	2	-2	2	-2	0	0	-2	2	2	2	0	0	0	0	-2	0	0	0	0	0	4	1	0	1
3	2	1	1	2	2	2	2	3	4	1	1	2	3	1	1	2	1	1	1	1	1	1	1	2	1	0	0	-2	0	-2	-2	0	0	-2	2	2	0	0	0	2	2	2	-2	0	2	3	2	4	3
4	2	3	2	4	5	2	4	3	2	2	4	4	4	3	4	2	4	3	3	2	4	4	5	5	4	2	2	0	-2	-2	2	-2	2	-2	2	2	0	0	2	-2	0	2	0	0	2	3	3	4	3
5	4	5	3	4	5	5	4	5	4	2	5	4	4	3	2	3	1	1	2	1	2	2	1	1	2	2	2	-2	-2	0	-2	2	2	2	2	2	2	0	2	2	0	2	0	0	2	3	1	2	2
4	2	2	4	1	2	2	3	2	1	2	1	2	1	2	2	3	1	2	1	1	2	3	3	2	1	2	2	2	2	0	2	2	2	2	2	2	2	0	0	2	2	0	2	0	2	3	1	2	3
2	3	4	4	2	4	2	2	3	2	2	2	3	3	4	3	2	2	3	3	2	3	3	4	4	4	2	-2	-2	0	0	0	-2	2	-2	2	0	0	2	0	2	2	0	-2	0	2	2	2	3	2
3	2	2	2	3	4	3	4	2	3	4	3	3	4	4	3	2	2	3	2	3	3	4	3	3	4	2	2	-2	-2	2	-2	0	0	2	-2	2	2	0	2	0	-2	2	-2	-2	0	2	3	2	1
4	2	2	2	2	3	3	2	2	1	2	1	2	2	2	3	1	2	2	1	2	2	2	1	1	1	2	2	2	2	2	2	-2	0	2	2	2	0	2	0	2	2	2	0	-2	2	3	2	3	2
4	1	3	2	1	4	1	3	1	3	3	4	2	4	4	3	4	1	1	2	1	2	1	2	2	1	0	2	2	2	0	2	0	0	0	2	2	2	2	-2	-2	0	2	2	2	2	2	0	1	2
4	3	2	4	4	3	4	5	2	5	3	2	2	3	5	3	2	3	4	3	4	2	4	3	2	3	2	-2	-2	-2	-2	-2	-2	0	-2	-2	0	0	0	0	0	0	2	-2	-2	0	1	3	2	1
4	3	4	4	2	3	2	5	1	2	2	3	3	3	4	2	4	2	1	2	2	3	4	2	2	3	2	2	0	-2	-2	0	2	0	2	2	0	0	-2	2	2	2	2	-2	0	2	3	0	3	1
3	4	4	4	3	2	3	4	3	2	2	3	2	3	4	4	2	2	2	2	1	2	2	3	3	2	2	2	-2	0	-2	0	2	2	2	0	0	2	2	-2	2	2	0	0	2	0	3	1	2	3
4	4	3	4	4	3	4	5	2	2	1	4	4	4	3	3	2	2	4	3	2	3	4	4	4	4	-2	-2	-2	-2	-2	-2	-2	2	-2	-2	-2	-2	2	-2	-2	2	2	-2	-2	-2	2	3	3	1
2	2	3	3	2	1	2	2	1	2	2	1	2	1	2	3	2	2	1	2	3	3	2	1	2	2	0	2	0	0	2	0	0	0	2	0	2	0	2	0	0	-2	-2	0	0	0	3	2	1	0
4	2	3	4	3	4	4	5	4	5	4	5	5	3	5	5	3	2	5	3	4	4	4	2	3	4	2	0	0	-2	2	2	-2	0	-2	2	2	0	2	0	2	2	2	-2	0	2	3	3	3	2
5	4	4	2	4	4	4	3	5	5	3	4	4	4	3	4	3	4	3	3	4	4	4	3	3	4	-2	-2	-2	-2	-2	-2	-2	-2	-2	-2	2	0	0	2	0	0	2	-2	0	0	2	2	2	1
3	2	4	2	3	3	3	2	2	2	3	4	3	4	4	5	2	2	3	3	2	2	3	3	4	4	0	-2	0	0	-2	-2	0	0	-2	-2	0	0	-2	2	0	0	-2	-2	-2	-2	1	3	2	1
3	2	2	3	3	2	3	4	4	3	2	3	2	3	3	4	3	2	3	3	2	3	3	2	2	2	0	0	-2	-2	-2	-2	-2	0	0	-2	2	0	0	2	0	2	0	-2	0	0	2	2	2	3
5	3	4	3	3	2	3	5	1	1	1	3	3	2	3	3	2	2	3	1	3	4	3	4	4	4	2	-2	-2	-2	-2	-2	0	2	0	2	2	-2	0	0	0	2	2	0	0	2	2	0	2	3
5	2	2	5	5	5	4	5	1	1	1	5	5	5	4	5	3	3	3	4	4	4	4	3	3	3	2	0	0	0	-2	-2	0	-2	-2	-2	2	2	0	-2	0	-2	0	0	-2	0	3	3	2	1
3	2	2	2	2	2	2	2	2	1	2	1	1	1	2	2	2	2	1	1	2	2	1	2	1	2	2	2	2	2	2	-2	2	0	2	2	2	2	2	0	2	2	2	2	2	2	3	1	3	3
5	4	4	4	2	3	2	2	1	2	4	4	3	2	3	3	2	2	3	2	3	4	4	3	3	4	2	2	0	-2	-2	0	0	2	2	-2	0	0	0	0	2	2	0	2	0	2	3	1	2	2
3	2	2	2	4	2	3	4	3	3	2	3	2	3	3	2	2	1	1	2	2	3	2	3	3	2	2	2	-2	-2	-2	-2	2	2	0	0	0	0	0	0	0	2	2	0	-2	2	2	0	3	2
4	4	3	4	4	3	3	5	3	4	2	4	3	3	4	4	3	2	3	4	2	2	4	1	2	2	2	0	-2	-2	2	0	0	-2	0	2	2	2	0	-2	2	2	-2	0	-2	0	3	1	4	2
4	5	5	5	3	4	2	5	1	2	1	1	2	1	4	4	1	1	2	1	4	5	5	5	4	4	2	-2	-2	-2	-2	-2	0	0	-2	-2	0	-2	0	-2	0	2	2	-2	0	0	3	0	1	2
3	3	3	2	3	2	3	3	2	3	2	4	3	4	3	3	3	4	3	3	2	2	3	3	2	2	2	0	0	-2	-2	-2	0	0	2	0	0	2	0	0	0	2	2	0	0	2	2	2	3	2
3	3	2	2	2	2	4	5	1	3	2	4	4	4	4	4	3	2	2	2	2	3	4	2	3	2	2	0	0	0	0	0	0	0	-2	-2	-2	-2	-2	-2	0	2	2	0	-2	0	2	3	2	1
3	4	3	5	4	3	4	4	2	3	3	2	2	2	4	3	5	4	4	2	2	3	4	2	2	2	0	2	-2	0	-2	2	2	0	0	2	2	0	0	-2	0	0	2	-2	-2	2	3	1	3	3
5	5	4	5	4	5	4	5	4	4	5	4	5	5	4	5	4	5	4	5	5	5	4	5	5	4	2	0	2	-2	-2	-2	0	0	-2	-2	2	-2	2	0	0	2	-2	-2	-2	0	1	3	4	1
3	2	3	2	2	1	2	4	1	1	3	4	2	4	3	2	1	2	2	1	2	1	3	3	4	1	0	2	2	2	2	2	0	2	2	2	2	2	0	2	2	0	0	2	0	2	3	1	4	3
2	1	1	2	1	1	2	5	5	4	4	2	3	4	2	3	2	1	1	2	1	2	1	2	2	1	0	0	2	0	0	0	0	0	0	2	2	2	2	2	2	2	2	0	0	2	4	0	4	4
2	3	2	3	2	3	3	3	1	2	1	2	2	2	3	1	1	2	2	2	1	1	2	2	2	2	2	2	2	2	0	2	0	0	2	2	0	2	2	2	2	2	2	2	0	2	4	2	4	2
4	4	5	5	4	4	5	3	4	4	5	5	4	4	5	3	2	3	3	4	2	3	3	4	4	2	2	-2	0	-2	-2	-2	0	0	-2	2	0	2	2	0	0	2	2	2	0	2	2	2	0	1
4	4	3	4	4	4	4	4	4	4	3	4	4	4	4	4	4	3	3	4	2	2	3	3	3	3	0	0	-2	-2	-2	-2	-2	0	0	0	0	0	0	0	0	2	0	0	-2	0	2	2	2	1
5	5	5	5	5	3	5	5	3	3	3	5	5	5	5	5	3	3	2	3	4	4	4	4	4	5	-2	-2	-2	-2	0	-2	0	-2	0	2	0	0	0	0	0	2	-2	0	0	0	2	2	2	1
3	2	3	4	1	1	1	4	4	2	1	2	3	4	4	3	1	2	2	1	4	3	3	4	4	2	-2	2	0	2	2	2	0	-2	0	2	0	2	2	-2	2	2	2	0	-2	0	3	3	1	3
3	3	2	4	3	3	4	4	4	3	2	4	4	3	4	4	3	2	2	3	4	4	4	3	4	3	2	-2	0	0	-2	0	2	2	2	-2	2	0	0	-2	-2	2	-2	0	-2	2	2	3	2	1
3	4	4	3	2	3	4	4	3	3	2	2	2	2	3	3	2	1	1	3	3	3	3	4	4	4	-2	0	0	0	-2	2	-2	-2	-2	-2	0	-2	0	-2	0	2	-2	-2	-2	2	2	3	4	2
4	4	3	5	2	3	4	2	2	4	2	1	1	4	4	2	4	2	2	2	1	3	3	3	3	4	0	2	-2	-2	2	2	-2	2	-2	2	0	2	0	0	0	-2	2	-2	0	0	2	1	3	1
4	3	2	2	2	2	2	4	2	3	2	3	2	3	3	2	2	3	2	2	2	2	2	2	2	2	2	-2	-2	-2	2	-2	2	-2	0	2	0	2	2	0	2	2	2	-2	0	2	3	1	4	3
4	5	5	4	4	5	5	4	2	4	2	4	4	4	5	5	3	2	3	4	4	3	4	4	5	4	2	0	-2	-2	-2	0	2	2	-2	-2	2	0	-2	-2	2	2	2	-2	-2	2	2	1	1	2
4	3	3	2	3	5	2	4	3	2	1	2	2	3	3	4	3	2	2	3	2	3	3	2	4	3	-2	-2	-2	-2	-2	0	2	0	2	-2	2	0	0	0	2	2	2	0	2	2	3	1	2	2
4	3	4	3	2	3	3	2	1	1	1	3	3	3	4	3	3	3	1	1	3	3	3	4	4	4	0	0	-2	-2	-2	0	-2	0	0	-2	0	-2	-2	0	0	2	0	-2	0	0	2	2	3	2
3	4	4	4	3	3	2	4	2	2	1	2	2	2	2	3	2	1	3	2	3	3	2	1	3	3	-2	-2	2	2	2	2	-2	2	2	2	2	2	2	2	0	2	0	2	0	2	2	2	3	2
4	5	5	5	5	4	5	5	4	5	2	4	4	5	5	4	5	2	3	4	4	2	5	4	4	4	2	0	-2	-2	-2	-2	0	0	-2	-2	2	2	-2	2	2	0	2	-2	0	2	3	1	2	3
4	5	5	5	3	3	4	4	4	2	2	4	4	5	5	4	2	2	4	3	3	3	4	4	2	4	2	0	2	2	2	-2	2	-2	-2	-2	-2	2	2	0	0	-2	-2	2	-2	2	2	1	1	2
4	4	4	5	4	4	3	4	4	4	1	5	4	5	5	5	3	4	3	4	4	2	3	5	4	4	0	-2	-2	-2	-2	2	0	0	-2	-2	0	-2	0	2	0	0	2	-2	0	0	2	2	2	1
3	3	2	4	2	2	2	4	2	2	2	3	3	3	3	4	4	2	2	3	2	2	3	3	3	3	2	2	0	-2	-2	-2	-2	0	2	0	0	0	2	0	2	2	2	0	2	2	2	2	2	2
5	4	4	5	4	5	5	4	5	5	2	5	5	5	4	4	2	5	4	2	5	5	4	5	5	5	-2	-2	-2	-2	-2	-2	-2	-2	-2	-2	2	-2	-2	-2	-2	2	-2	-2	-2	-2	1	0	3	0
5	5	5	5	2	5	3	5	2	1	1	4	4	4	4	4	2	2	2	4	4	4	4	3	4	5	0	-2	-2	-2	-2	-2	0	-2	0	2	2	0	-2	0	0	2	0	-2	-2	0	2	2	4	1
4	3	4	2	2	3	4	2	2	2	3	4	4	5	4	3	4	2	2	2	3	4	3	2	4	4	2	-2	-2	-2	0	-2	0	-2	-2	-2	0	-2	0	2	2	2	-2	0	0	-2	2	3	1	2
4	2	3	4	2	4	2	4	3	2	3	4	3	4	4	4	2	2	4	2	4	4	4	2	3	4	2	0	-2	-2	0	-2	0	-2	-2	-2	2	2	0	-2	2	2	2	-2	-2	2	2	1	3	1
5	2	2	4	3	3	2	4	2	3	2	3	2	4	4	3	3	1	2	3	1	2	3	2	2	3	0	2	2	-2	0	0	2	0	0	2	2	0	0	-2	2	2	0	-2	2	2	3	1	2	1
3	2	3	3	4	4	3	4	3	1	2	2	3	3	4	3	3	4	3	2	4	3	2	4	4	3	2	-2	-2	-2	-2	-2	-2	-2	0	-2	0	0	0	2	0	2	0	-2	-2	-2	2	3	2	1
4	4	5	4	5	4	5	2	4	5	2	4	4	4	5	2	3	2	2	3	4	5	4	4	4	5	2	2	2	0	2	2	2	2	2	0	2	0	0	2	2	0	0	2	-2	2	3	0	4	4
2	2	1	3	1	3	1	4	2	1	2	2	3	2	2	3	1	5	2	3	4	4	3	4	4	5	-2	0	2	2	0	2	0	-2	-2	2	2	2	0	-2	2	2	-2	2	0	2	2	0	2	3
2	2	3	1	1	3	1	5	4	3	1	2	2	4	3	2	1	1	2	1	2	4	1	1	2	3	2	2	-2	-2	0	2	0	-2	-2	2	2	0	-2	-2	0	-2	2	0	2	2	3	1	2	1
4	2	2	2	2	2	4	2	2	2	1	1	2	2	2	1	1	1	2	1	1	3	2	1	2	1	2	0	0	-2	0	-2	0	-2	0	2	0	2	-2	2	0	2	-2	2	0	0	3	2	4	2
4	3	3	4	3	3	4	4	3	3	2	3	4	4	3	3	2	3	3	2	2	3	3	2	3	4	0	2	-2	0	-2	-2	0	0	0	2	-2	0	-2	0	0	2	0	-2	0	0	2	2	3	2
3	2	3	1	3	3	2	5	1	1	2	4	3	2	4	4	1	3	2	2	4	4	2	2	4	5	2	0	2	2	-2	2	2	0	2	-2	-2	0	2	0	0	0	0	0	0	2	3	0	2	2
4	4	4	3	4	4	3	4	2	2	2	4	4	4	4	3	2	3	2	3	4	3	4	4	4	4	0	-2	-2	-2	-2	2	-2	0	-2	-2	2	0	0	0	0	0	0	2	0	0	2	2	2	1
4	4	4	3	4	3	4	4	4	4	3	4	4	4	4	4	2	2	2	2	3	3	3	4	3	4	0	-2	0	2	-2	-2	-2	0	-2	0	-2	0	0	0	-2	-2	0	-2	0	2	2	2	2	1
5	5	5	5	4	4	5	5	2	5	1	3	4	5	5	5	4	2	1	5	2	1	2	5	5	4	0	-2	-2	-2	-2	-2	-2	0	-2	-2	-2	-2	0	0	2	0	2	-2	-2	-2	3	2	4	1
4	3	3	3	4	4	2	4	1	2	1	4	4	5	4	4	2	2	2	3	2	3	3	4	4	4	2	0	-2	0	-2	-2	0	2	0	-2	0	0	0	2	0	0	-2	-2	-2	0	2	1	2	3
4	4	4	4	4	3	4	4	3	3	2	4	3	4	4	4	4	3	3	3	4	4	4	3	4	3	0	0	-2	-2	-2	-2	-2	0	-2	-2	-2	0	0	0	0	0	0	0	0	0	3	2	3	1
2	1	2	4	2	4	2	2	1	4	1	2	2	4	4	4	4	5	3	3	4	4	5	2	4	5	2	-2	-2	-2	0	-2	0	-2	-2	-2	2	-2	0	0	2	0	2	0	0	0	3	2	4	2
2	2	3	3	2	3	3	4	3	3	2	3	3	2	3	3	2	2	2	1	2	2	2	3	3	2	-2	0	-2	2	-2	2	0	0	0	-2	0	0	2	-2	0	2	2	0	-2	0	2	2	2	1
4	3	4	3	2	3	4	4	3	4	3	4	3	3	4	4	3	2	2	3	3	3	2	3	3	3	2	0	0	2	-2	2	0	0	-2	2	2	2	0	2	2	2	2	2	0	0	3	1	2	3
3	4	4	4	4	3	3	4	2	1	1	2	2	4	4	3	2	3	2	2	3	3	4	2	3	3	2	2	2	2	-2	2	2	0	-2	2	0	2	2	2	0	0	2	2	0	0	2	1	1	2
4	5	3	4	4	4	4	5	1	2	1	3	3	4	3	4	4	3	4	4	4	4	4	2	2	4	2	0	-2	-2	-2	-2	-2	0	0	-2	0	0	-2	2	0	-2	-2	-2	-2	-2	2	1	3	1
3	3	4	4	4	3	3	4	3	3	3	3	2	4	4	4	3	2	3	3	2	2	3	2	2	2	0	2	0	0	-2	0	-2	0	0	0	0	2	0	2	2	2	0	2	0	0	2	2	3	2
3	4	4	4	2	4	2	2	1	2	2	3	3	4	2	2	2	1	2	2	2	2	3	2	2	2	2	0	-2	-2	-2	0	2	2	2	-2	2	0	0	0	0	2	0	-2	0	2	3	1	1	2
5	3	2	3	2	3	2	4	2	2	4	3	3	3	4	5	3	4	2	3	4	4	4	2	4	3	2	0	-2	2	2	-2	0	-2	0	0	0	0	0	-2	0	0	0	0	-2	0	2	1	0	3
4	4	3	4	3	3	4	4	2	2	2	4	3	2	4	4	2	2	3	3	3	2	4	2	2	2	2	-2	-2	-2	0	-2	2	2	2	0	0	0	0	-2	0	2	2	0	0	2	2	2	3	1
3	3	4	5	4	4	3	5	2	1	2	5	4	5	5	5	2	3	2	2	5	4	5	5	5	3	2	-2	-2	-2	-2	-2	0	0	0	-2	0	0	0	2	0	-2	-2	2	-2	0	4	0	0	1
4	2	3	3	2	2	2	4	3	2	1	2	2	3	2	3	2	2	2	3	3	2	2	2	3	3	2	-2	2	2	-2	-2	0	0	2	-2	0	0	2	0	0	2	0	-2	0	2	3	2	2	1
4	2	3	2	3	2	3	4	2	2	2	3	2	2	2	3	2	3	4	3	2	3	2	2	2	2	2	0	0	0	-2	0	2	0	0	2	2	2	2	0	2	0	2	2	0	2	2	2	3	3
4	2	4	3	2	4	4	5	4	4	2	4	3	4	4	5	2	2	1	2	4	4	5	3	4	3	2	2	0	-2	-2	-2	0	0	-2	-2	0	2	2	2	2	0	2	0	-2	0	3	2	1	2
4	4	4	5	2	2	2	4	4	2	3	1	1	2	3	3	2	3	2	2	3	2	3	2	2	1	2	2	0	-2	0	0	2	2	-2	0	0	0	2	-2	2	2	0	0	0	2	2	2	4	3
3	3	3	3	3	2	3	3	3	2	3	2	2	3	3	2	2	3	2	2	2	3	3	3	3	2	2	0	2	0	2	-2	2	2	2	2	2	2	-2	-2	2	0	2	0	0	0	2	2	2	2
4	4	3	2	4	1	2	3	2	2	2	3	3	4	4	3	3	2	2	2	3	4	3	2	2	3	2	-2	-2	0	-2	-2	-2	0	0	-2	2	0	0	-2	0	2	0	0	0	0	3	3	4	1
5	5	4	4	3	4	3	4	4	3	2	3	3	4	5	3	4	3	4	3	4	4	4	4	3	4	2	0	-2	-2	-2	0	2	0	0	2	2	0	2	0	0	2	0	-2	0	0	2	2	3	2
4	3	3	3	3	4	3	4	3	2	3	4	4	3	3	4	3	2	3	2	2	2	3	3	3	3	-2	-2	-2	-2	-2	-2	0	-2	-2	-2	0	-2	0	-2	-2	0	0	0	0	0	2	2	2	2
5	5	3	2	2	3	3	5	1	3	1	3	3	4	2	3	2	3	2	1	2	1	2	3	4	3	-2	2	0	0	0	0	0	2	0	-2	2	2	0	-2	2	2	2	0	0	0	3	1	2	2
4	2	4	2	2	3	3	4	2	1	1	3	2	2	3	1	1	5	2	2	2	2	4	4	5	5	0	-2	2	2	0	2	0	2	0	2	0	2	0	2	2	2	2	2	0	2	3	1	4	0
4	4	4	4	3	3	3	4	3	4	3	4	3	2	3	3	4	3	4	3	3	4	3	4	3	4	0	-2	-2	-2	2	2	2	2	-2	2	0	-2	-2	2	2	2	2	-2	-2	-2	1	0	1	2
4	4	4	4	4	3	3	4	4	3	3	4	4	4	4	4	3	3	3	4	4	4	5	5	5	4	0	-2	-2	-2	0	-2	-2	-2	-2	-2	0	-2	0	0	-2	2	0	-2	-2	0	1	2	3	1
4	2	4	4	2	3	4	4	4	3	2	3	2	3	3	4	2	3	3	1	4	3	4	3	2	2	0	2	2	2	2	2	2	2	2	0	0	2	0	-2	-2	0	-2	0	-2	2	3	1	1	2
2	3	4	4	3	3	2	4	2	2	2	4	3	3	4	4	3	2	3	2	2	2	3	5	4	4	2	-2	-2	-2	-2	-2	0	-2	-2	0	2	2	2	-2	-2	2	0	2	0	0	2	3	2	1
3	4	4	3	2	3	3	3	4	4	1	3	2	3	1	2	2	3	3	2	2	1	3	5	5	5	2	2	-2	0	-2	-2	-2	2	0	2	2	2	2	0	0	0	0	2	-2	2	2	1	3	3
5	4	4	4	4	4	4	4	4	4	1	2	1	4	4	3	4	2	2	2	2	3	4	4	4	4	-2	-2	-2	-2	-2	-2	0	-2	-2	-2	2	0	0	0	-2	0	-2	2	0	2	0	1	2	1
4	5	5	5	5	4	4	5	2	2	4	4	4	5	4	4	2	3	2	2	4	3	4	5	4	4	2	2	2	-2	2	2	0	-2	-2	-2	2	0	-2	-2	0	2	2	0	-2	-2	2	2	3	1
2	1	4	1	1	4	1	5	1	2	1	4	4	4	3	5	2	2	1	1	1	4	4	1	1	1	2	-2	-2	-2	-2	-2	2	-2	0	0	2	0	-2	0	0	2	2	2	-2	0	3	2	1	2
1	1	1	2	3	3	2	4	1	1	1	3	3	3	4	2	1	5	1	1	3	1	1	2	1	1	0	0	-2	0	-2	-2	-2	0	0	-2	2	0	2	-2	0	2	-2	2	0	0	4	0	4	3
1	2	3	2	3	4	2	5	1	1	2	1	2	1	2	1	2	1	2	1	2	1	2	1	2	1	-2	2	-2	-2	0	-2	0	0	-2	0	0	0	0	-2	0	2	2	2	0	2	2	2	4	1
5	5	5	5	5	3	3	5	1	1	1	4	4	4	4	5	2	2	4	3	2	2	4	1	3	2	2	-2	2	-2	-2	-2	-2	2	-2	-2	0	0	0	-2	-2	0	0	-2	-2	0	1	2	1	0
3	1	1	1	1	1	1	5	1	2	3	1	1	2	4	1	1	1	2	2	4	3	1	5	4	5	2	2	2	2	-2	-2	-2	2	2	0	-2	2	0	2	0	0	2	0	0	2	4	3	2	3
2	2	2	2	3	2	2	4	2	2	2	3	3	2	2	2	2	1	3	1	1	2	2	1	2	2	2	2	2	0	-2	2	-2	0	0	-2	-2	2	0	-2	2	0	2	2	2	2	3	4	4	2
2	4	2	5	4	4	3	4	1	2	1	2	2	2	3	2	1	4	4	3	4	4	5	4	4	3	2	0	0	0	-2	-2	0	0	-2	2	0	2	-2	2	0	2	2	0	0	0	2	1	4	2
1	1	1	1	3	1	3	4	2	2	1	1	2	2	1	1	1	1	1	1	1	1	1	1	1	1	2	-2	-2	-2	-2	0	0	0	0	-2	2	0	0	2	-2	2	2	0	2	0	4	3	4	4
4	2	2	4	2	1	2	4	2	2	3	2	2	2	3	2	2	1	2	2	2	2	2	3	2	3	2	2	0	0	-2	-2	2	-2	-2	2	2	0	0	2	-2	0	0	2	-2	2	2	2	2	1
4	3	3	3	3	4	3	4	3	4	3	3	3	3	4	3	4	3	3	3	3	2	4	3	3	2	0	2	-2	0	-2	2	0	2	-2	0	0	2	0	2	0	0	0	2	0	-2	3	3	3	2
5	4	5	5	5	5	5	1	1	1	3	4	4	3	5	5	1	4	4	3	3	3	4	4	4	4	2	-2	0	-2	-2	0	-2	-2	-2	-2	2	0	-2	2	2	2	0	2	-2	2	4	0	1	2
4	4	2	3	4	1	4	3	3	3	1	4	3	4	3	3	2	5	3	2	2	2	3	4	3	3	-2	-2	-2	-2	-2	0	0	2	2	2	0	0	0	0	0	2	2	2	0	2	2	1	2	2
5	3	1	3	1	1	1	3	1	1	1	3	3	3	3	3	3	5	1	1	3	3	3	5	5	5	0	-2	2	2	-2	-2	0	0	2	2	2	2	2	0	0	2	2	0	2	2	2	0	4	4
3	4	4	5	4	3	4	5	2	4	4	5	4	2	5	4	2	4	3	3	4	3	4	3	2	4	0	-2	2	0	-2	-2	-2	-2	-2	-2	2	-2	0	2	0	0	0	2	-2	0	2	2	3	2
4	5	4	2	1	1	4	5	1	4	1	1	4	4	4	3	1	4	1	1	3	2	3	4	5	4	0	-2	-2	-2	-2	-2	0	-2	-2	-2	-2	0	0	-2	0	0	2	0	0	-2	3	0	4	1
3	3	2	3	2	2	2	3	3	3	2	3	3	2	2	2	3	2	2	2	3	3	3	2	2	2	2	2	0	-2	0	0	0	0	0	2	0	2	0	0	2	2	2	0	0	0	2	3	3	2
4	3	4	4	3	3	4	4	3	2	1	4	4	5	3	3	2	2	3	3	2	2	3	4	3	2	2	-2	-2	-2	-2	-2	0	2	0	-2	0	0	0	-2	-2	2	0	0	-2	0	3	1	3	1
3	2	2	3	2	2	2	2	2	2	2	1	2	2	3	2	2	2	1	2	1	2	2	3	2	3	-2	-2	2	-2	2	2	0	2	0	2	2	0	2	0	0	2	0	0	0	2	3	4	4	1
4	2	3	3	3	3	3	4	2	2	3	4	4	4	3	3	3	4	4	2	3	4	4	4	4	4	2	-2	0	-2	-2	0	-2	0	-2	0	0	0	0	0	0	2	-2	0	0	0	3	1	2	1
4	4	3	3	3	4	3	4	1	2	1	3	3	3	4	2	1	1	3	3	3	3	4	2	4	5	2	-2	2	-2	-2	0	0	0	-2	-2	0	-2	2	0	2	0	2	-2	-2	0	2	1	3	2
2	3	4	3	2	4	3	4	2	2	4	4	3	4	3	2	1	2	1	2	4	3	3	4	4	2	2	2	-2	-2	-2	-2	0	0	-2	2	2	2	0	-2	0	2	-2	-2	0	2	3	2	2	1
3	3	2	3	4	3	3	4	3	3	2	2	2	2	2	2	2	4	2	2	2	2	2	4	4	4	2	-2	-2	-2	-2	-2	-2	-2	2	2	0	0	0	-2	2	2	2	0	2	2	3	2	3	1
2	2	3	3	2	1	1	3	2	2	1	4	2	1	4	4	2	2	2	3	4	4	4	2	4	2	-2	0	-2	2	-2	-2	0	0	-2	-2	2	2	0	-2	-2	2	2	-2	0	0	2	0	4	1
4	2	3	2	2	2	1	1	1	2	2	1	1	1	2	3	2	2	2	1	3	2	2	2	1	3	-2	-2	-2	-2	2	-2	-2	0	-2	2	-2	-2	-2	0	-2	0	2	-2	0	-2	2	3	4	1
2	4	2	4	4	2	4	2	2	2	1	2	2	2	4	4	2	2	2	3	2	2	3	1	3	3	2	2	0	-2	0	0	2	2	-2	-2	-2	0	-2	2	0	2	2	-2	-2	2	3	1	2	3
4	4	5	3	3	4	4	5	2	1	1	4	4	5	4	4	2	4	2	3	4	2	4	5	5	4	2	-2	-2	2	-2	-2	2	0	-2	-2	2	2	-2	2	-2	0	-2	-2	-2	2	2	1	3	2
2	1	2	2	3	2	2	4	1	1	2	4	3	3	4	4	1	2	1	2	2	1	1	3	2	2	2	0	2	2	-2	-2	-2	2	0	-2	2	0	0	-2	0	2	2	2	-2	2	3	2	4	2
4	3	4	3	4	3	4	2	1	2	1	3	2	2	3	4	4	3	1	3	2	3	4	2	3	2	-2	2	-2	-2	0	-2	0	0	-2	2	0	2	-2	-2	2	2	2	-2	0	2	3	2	3	1
5	2	3	3	2	2	3	4	2	1	1	4	3	2	2	4	4	2	1	1	2	3	4	2	2	4	0	2	-2	-2	2	0	0	0	-2	-2	-2	2	0	0	2	2	-2	0	0	2	3	1	3	1
2	2	2	3	4	4	4	4	2	3	2	2	2	2	2	2	2	3	3	2	3	4	4	4	4	4	2	2	0	0	0	0	0	0	2	-2	2	0	0	-2	2	2	2	0	0	0	3	1	3	2
2	1	3	1	4	1	4	3	1	1	1	4	2	4	4	2	4	2	1	2	2	4	2	4	2	3	0	2	0	-2	-2	2	-2	2	-2	0	2	2	-2	-2	2	2	-2	0	-2	2	3	0	2	1
3	2	4	1	1	1	1	4	1	3	1	1	1	2	1	2	2	1	2	1	3	4	1	5	4	4	2	-2	-2	-2	-2	-2	-2	-2	-2	0	2	0	0	-2	0	2	-2	0	0	2	2	1	4	2
4	5	3	2	2	3	3	4	4	1	3	5	5	4	4	5	3	2	2	3	3	2	3	5	5	4	2	0	-2	-2	-2	-2	0	0	-2	2	-2	0	-2	2	0	2	-2	-2	-2	2	2	2	3	1
2	4	4	2	4	1	2	2	4	4	2	4	2	4	4	3	2	3	4	2	3	3	2	4	4	4	-2	0	-2	0	-2	-2	-2	0	-2	0	2	2	0	-2	-2	2	2	-2	-2	0	3	2	4	3
3	2	1	1	2	1	1	2	1	2	1	2	1	2	1	2	1	2	1	2	1	2	1	2	1	2	-2	0	2	2	0	0	2	0	2	2	2	2	2	2	2	2	2	2	2	2	4	0	2	4
5	4	4	2	1	1	1	4	1	1	2	1	1	1	4	3	1	1	1	1	1	1	1	2	2	3	-2	2	0	0	0	0	2	0	2	-2	2	0	2	0	0	-2	2	2	0	0	2	0	3	1
4	4	4	5	4	5	3	3	2	4	2	4	3	4	4	3	2	3	4	4	2	3	3	4	4	3	0	2	0	2	-2	-2	-2	0	-2	2	2	2	0	-2	0	0	2	0	0	2	3	2	2	3
3	2	1	1	1	2	2	1	1	1	2	1	1	1	2	1	1	2	2	1	1	1	2	1	1	2	2	2	2	2	2	2	2	2	2	2	0	0	2	2	0	2	2	2	0	2	2	1	3	2
3	1	3	4	1	3	2	3	1	2	1	2	1	2	1	2	2	1	2	1	2	1	2	1	2	1	2	2	2	0	2	2	0	2	2	2	2	2	-2	2	2	2	-2	2	0	2	3	0	2	2
2	2	4	4	5	3	2	5	1	1	2	4	2	4	3	2	2	3	4	3	2	2	1	1	2	2	2	2	-2	-2	0	-2	0	0	0	-2	0	0	0	-2	0	2	-2	-2	-2	0	3	1	3	2
4	3	2	4	3	4	4	3	2	5	3	3	2	3	3	2	3	2	4	2	2	2	3	3	4	2	2	0	-2	-2	0	-2	0	0	-2	-2	0	-2	0	2	0	2	2	-2	0	0	2	2	3	1
5	4	3	4	4	3	4	5	1	4	1	5	5	4	5	4	5	3	4	4	5	5	4	4	5	5	2	2	0	-2	-2	-2	-2	0	-2	-2	0	0	2	-2	-2	0	-2	0	-2	-2	1	4	4	1
2	4	4	3	2	2	1	3	1	1	2	3	3	2	4	3	3	1	3	2	3	3	4	1	3	2	2	0	0	-2	-2	2	0	2	-2	0	0	0	2	0	0	2	2	2	0	2	3	0	1	0
4	4	2	3	2	3	2	2	4	3	3	2	2	2	3	2	1	2	3	3	2	2	4	3	2	2	2	2	2	2	0	0	2	0	-2	-2	2	2	0	2	2	0	2	0	-2	-2	4	3	4	0
3	2	5	4	4	5	3	4	3	2	3	4	3	4	4	3	3	4	3	3	2	3	3	4	4	3	2	2	-2	-2	-2	-2	-2	2	-2	2	2	2	-2	0	0	2	0	0	0	0	3	2	4	1
4	4	4	4	3	4	3	4	3	3	3	4	4	3	4	4	4	3	4	4	3	4	4	3	4	4	0	2	0	0	-2	-2	0	0	-2	-2	0	-2	0	0	0	0	0	0	0	0	2	2	4	1
5	2	4	3	2	2	3	2	4	4	1	2	2	3	4	3	4	2	2	1	3	2	4	2	2	3	-2	-2	0	0	-2	0	-2	-2	0	-2	0	0	-2	0	0	-2	0	2	0	0	2	3	2	1
4	4	4	4	4	4	4	4	2	2	3	4	4	4	4	4	2	4	4	4	3	3	4	4	4	4	0	2	2	2	0	2	2	2	2	-2	0	2	2	0	0	2	0	2	0	-2	3	1	4	1
4	4	3	4	4	3	3	4	2	4	2	4	3	3	4	4	3	3	4	3	3	4	4	3	3	4	0	-2	-2	-2	-2	-2	-2	0	-2	-2	2	0	0	0	0	2	2	-2	0	0	3	1	2	1
5	3	3	5	1	2	2	4	2	1	2	3	2	4	2	4	2	3	3	1	2	2	3	2	3	2	2	2	-2	-2	-2	0	2	-2	2	2	0	-2	0	2	0	2	0	-2	0	-2	4	0	2	1
4	5	5	4	2	4	1	3	3	1	1	2	1	1	4	2	2	4	3	1	4	4	5	5	4	1	2	0	-2	-2	-2	0	2	0	0	-2	2	0	0	-2	2	2	2	2	-2	2	3	0	0	1
3	2	3	4	3	4	3	4	3	2	3	4	4	5	3	4	3	3	4	4	3	3	4	4	3	4	2	-2	-2	-2	-2	-2	2	-2	-2	-2	0	-2	0	-2	0	0	2	-2	-2	-2	2	3	4	1
1	3	3	2	3	2	3	4	3	1	1	2	2	3	3	4	3	3	4	3	1	4	4	3	1	3	2	0	-2	-2	-2	-2	-2	2	-2	-2	0	-2	2	-2	0	0	0	0	0	2	2	3	1	2
5	4	3	5	4	3	4	3	2	4	2	1	3	4	3	3	4	3	2	3	2	3	2	1	3	4	2	-2	-2	-2	-2	0	0	0	-2	-2	0	0	0	0	0	2	2	0	0	0	1	1	2	3
3	4	4	2	3	2	3	4	4	3	2	4	3	3	2	3	2	5	4	2	3	2	3	4	4	3	2	2	-2	-2	2	2	-2	2	-2	0	2	0	0	0	0	2	0	0	0	2	2	2	3	1
4	4	2	3	3	3	4	4	2	3	2	3	3	4	3	3	2	2	3	2	3	3	2	2	3	4	0	2	-2	2	-2	-2	-2	0	0	-2	2	0	0	2	0	0	-2	-2	-2	0	1	1	3	1
4	4	4	3	3	4	3	4	2	2	2	3	4	4	4	4	3	2	3	3	2	2	4	3	3	3	2	-2	0	-2	-2	-2	0	0	-2	-2	0	0	2	0	0	0	-2	-2	-2	0	2	1	2	1
5	4	2	4	3	2	4	5	2	3	1	2	3	2	4	4	2	1	2	3	3	2	4	1	2	2	2	0	0	-2	2	0	2	0	2	2	2	-2	-2	0	2	2	2	-2	0	2	2	2	4	1
4	5	5	1	3	4	4	5	5	4	3	5	4	4	3	2	4	1	3	3	1	1	2	1	2	1	2	2	-2	-2	0	-2	0	0	0	2	2	0	0	2	2	0	2	2	2	0	1	4	4	1
4	2	3	4	2	3	3	2	2	1	3	4	2	2	3	3	2	3	2	2	3	2	3	2	2	3	0	-2	-2	-2	-2	-2	0	2	2	0	2	0	0	2	0	2	2	2	0	0	4	0	2	3
5	3	4	1	4	4	1	3	2	1	1	4	4	3	5	5	1	2	4	3	4	4	3	4	2	5	2	-2	-2	-2	-2	-2	0	-2	-2	2	2	-2	2	2	-2	-2	2	-2	-2	-2	2	1	4	1
4	3	2	3	3	2	4	1	1	1	1	4	2	4	2	2	4	1	1	2	4	4	2	1	1	1	2	2	2	2	-2	2	-2	2	-2	2	2	2	-2	2	2	2	2	2	-2	-2	4	0	2	4
5	2	1	1	3	4	1	3	1	2	1	1	2	2	1	1	2	1	3	1	1	2	1	1	2	1	2	0	2	2	2	0	0	0	2	2	2	2	0	0	0	2	2	0	0	2	4	0	4	3
4	3	3	4	2	2	3	4	3	2	1	3	3	2	3	3	2	3	4	3	3	2	3	3	4	4	2	-2	-2	0	0	0	2	0	-2	-2	0	0	2	2	-2	0	2	-2	-2	2	3	1	2	3
4	3	4	2	1	2	2	4	2	1	1	2	2	3	1	2	3	2	1	1	2	3	3	4	4	3	2	-2	-2	-2	-2	-2	0	2	0	-2	2	-2	0	0	0	2	2	-2	0	2	3	1	2	2
4	3	4	3	4	3	3	4	2	3	3	4	4	5	4	5	2	3	4	3	3	4	3	3	4	4	2	-2	-2	-2	-2	2	0	-2	-2	0	2	0	0	0	2	-2	2	-2	-2	2	3	3	2	2
4	3	2	3	2	3	3	4	2	2	3	2	2	1	2	2	3	4	3	2	4	3	4	3	2	1	0	2	-2	2	-2	2	2	2	0	2	2	0	0	0	2	2	0	-2	-2	0	3	0	2	1
4	2	2	3	2	1	2	4	2	3	1	4	3	3	2	3	2	2	1	2	2	3	2	3	3	2	2	2	-2	-2	-2	-2	0	2	2	-2	0	0	0	-2	0	2	2	0	0	0	3	0	4	0
4	3	3	4	3	4	3	4	1	1	2	4	4	4	2	4	2	2	2	3	2	2	4	1	1	4	2	2	2	0	0	-2	2	0	2	2	0	2	0	-2	-2	-2	-2	-2	-2	0	1	4	3	1
3	1	2	2	3	3	2	3	2	1	2	3	2	4	3	3	2	3	2	1	2	3	4	1	4	4	-2	2	2	2	2	2	2	2	2	2	0	2	2	0	2	2	0	2	0	2	3	0	4	3
3	4	4	2	4	4	3	2	2	2	3	5	4	4	3	4	2	3	2	3	2	3	4	3	4	4	0	-2	-2	2	-2	-2	0	0	-2	-2	0	2	0	2	0	-2	-2	0	0	0	1	2	3	1
5	3	3	3	2	2	3	4	5	4	1	3	2	3	5	3	4	3	3	3	2	3	2	1	3	2	2	0	0	0	0	2	-2	0	0	0	2	0	2	2	2	2	2	2	2	2	3	0	2	2
5	5	2	3	4	3	2	5	1	2	1	2	2	3	2	2	1	3	1	1	4	5	4	3	3	2	2	2	-2	0	-2	-2	0	0	-2	-2	0	2	-2	-2	0	2	-2	-2	-2	2	3	2	4	2
4	2	2	4	4	3	3	4	2	3	2	3	4	4	2	4	3	2	3	3	2	2	3	3	2	3	2	0	0	2	-2	0	0	2	0	0	0	2	0	2	0	2	0	2	-2	2	2	1	2	1
4	3	4	2	3	2	2	3	4	2	2	3	2	3	2	4	2	4	3	2	2	1	2	3	3	2	2	0	-2	2	-2	-2	2	2	2	-2	2	0	0	-2	0	2	2	2	0	0	3	1	4	2
5	1	5	4	4	5	5	4	4	5	1	5	5	4	5	5	1	5	4	5	3	2	4	5	5	2	2	-2	2	-2	-2	-2	0	-2	2	2	2	-2	0	2	-2	2	2	2	0	2	3	0	2	0
3	3	2	2	2	2	3	3	2	3	1	2	3	3	2	2	2	2	2	1	1	1	2	2	2	1	2	2	0	-2	0	-2	0	0	0	0	2	0	2	-2	2	2	2	-2	0	2	4	1	4	1
4	2	2	2	2	2	4	4	1	1	1	4	4	4	4	4	4	1	3	2	3	2	3	2	2	1	2	0	0	-2	0	-2	0	-2	0	-2	-2	0	0	-2	0	2	0	0	0	-2	3	2	0	1
2	3	2	3	2	2	3	3	2	3	1	3	2	3	3	2	2	3	2	3	2	2	3	3	2	2	2	0	-2	-2	2	-2	2	2	0	0	0	2	-2	0	0	0	0	0	-2	0	2	2	3	2
4	4	4	5	2	4	4	2	1	1	3	1	1	4	4	3	1	1	2	1	2	1	3	3	2	2	2	2	2	2	2	2	2	2	2	2	2	2	2	0	2	0	-2	2	-2	2	4	0	1	3
4	2	4	2	2	3	2	4	2	2	1	3	4	3	4	4	2	2	3	3	2	3	3	2	3	3	2	2	2	2	0	2	2	2	2	0	0	0	2	2	0	2	0	0	-2	2	3	1	3	2
4	4	4	4	3	4	3	4	4	2	2	3	3	2	3	2	4	2	3	3	2	2	2	2	3	3	0	2	2	2	0	0	-2	2	2	2	2	2	0	0	2	2	-2	2	0	0	2	2	3	2
3	2	4	2	4	2	3	4	2	1	1	4	3	4	2	3	2	1	3	3	4	3	3	4	4	3	0	2	2	0	-2	-2	0	0	2	-2	-2	2	2	2	2	2	-2	0	0	0	3	1	2	1
4	2	2	3	2	2	3	4	4	4	3	3	4	4	4	4	2	2	4	3	2	2	2	2	2	2	2	2	2	-2	0	2	0	2	2	-2	2	2	0	-2	0	2	-2	2	0	0	3	1	3	3
5	4	5	5	4	1	3	4	1	3	1	4	2	5	5	4	2	1	3	2	4	4	5	3	3	4	2	0	-2	-2	-2	-2	0	-2	-2	-2	0	-2	0	2	0	2	-2	-2	-2	0	2	1	1	0
4	3	3	3	3	1	3	3	2	5	2	5	4	4	4	4	3	3	5	5	5	5	5	5	5	5	2	-2	-2	-2	-2	0	-2	0	-2	0	-2	-2	0	-2	-2	-2	0	-2	-2	-2	1	2	1	1
4	5	5	1	1	3	3	4	1	2	1	2	2	1	4	4	3	5	4	3	2	2	5	5	4	4	2	0	2	-2	-2	2	0	2	2	2	2	0	2	-2	2	2	2	0	0	2	3	1	4	3
3	2	4	4	4	3	4	4	2	3	3	4	3	4	3	3	2	3	3	2	3	2	4	3	4	4	2	2	-2	-2	-2	-2	0	2	-2	0	0	0	0	2	0	2	0	0	-2	2	4	4	4	1
4	5	5	5	5	4	4	2	4	3	2	5	5	5	5	5	2	1	1	3	4	4	4	4	2	4	2	2	0	2	0	0	2	2	0	-2	0	2	0	-2	-2	-2	0	2	-2	2	3	0	4	2
3	1	1	4	1	1	1	4	1	1	1	3	3	3	2	3	1	1	2	2	2	2	2	2	3	3	2	2	0	2	-2	0	0	2	2	2	0	2	0	2	2	0	2	0	0	2	4	2	3	3
4	3	3	5	2	2	2	3	1	1	2	2	2	1	2	1	2	1	1	1	1	2	2	2	1	1	2	2	2	-2	0	0	0	0	2	2	2	2	0	0	2	2	2	2	0	0	4	1	4	1
5	5	5	5	5	1	5	5	1	1	1	5	1	1	5	1	1	5	1	1	3	5	5	1	5	1	2	-2	-2	-2	-2	-2	-2	2	-2	-2	2	-2	2	2	2	2	2	-2	-2	2	0	4	4	4
4	4	4	3	3	2	2	4	3	2	2	3	3	3	3	4	4	3	4	3	4	4	4	4	4	4	2	0	2	0	0	0	-2	0	0	0	0	0	2	-2	0	2	-2	0	-2	-2	3	2	4	2
4	5	4	5	4	3	4	5	4	3	1	4	3	3	4	3	2	1	2	1	1	2	1	2	1	2	0	0	0	-2	0	-2	0	0	-2	0	2	2	0	0	2	0	2	-2	-2	0	3	0	3	0
4	2	2	4	4	1	2	4	1	4	1	2	2	2	2	4	3	2	1	2	2	3	2	3	2	3	0	0	-2	-2	-2	-2	-2	0	-2	2	2	0	0	2	0	2	0	0	-2	0	3	1	4	1
4	4	4	4	3	3	3	5	1	1	1	4	4	4	3	4	3	2	2	3	3	3	4	4	4	3	2	0	-2	-2	-2	-2	2	0	-2	0	2	0	2	0	2	0	0	-2	0	0	4	2	3	1
5	5	4	5	3	4	5	5	2	3	1	5	3	4	4	5	2	1	2	3	5	5	4	2	1	4	-2	0	-2	0	2	-2	0	2	-2	0	2	2	0	2	-2	2	-2	0	-2	0	1	2	4	0
2	3	3	3	2	4	4	3	2	4	3	3	3	4	3	3	2	2	1	2	2	3	3	3	4	4	0	2	0	-2	-2	2	0	2	0	0	2	2	0	0	2	0	0	-2	0	2	3	1	2	2
4	2	3	2	3	3	4	2	3	4	2	3	2	3	2	2	1	2	2	1	2	4	3	4	4	4	2	0	-2	0	0	-2	-2	2	-2	2	2	0	2	-2	-2	2	-2	0	0	0	0	2	0	3
4	4	3	3	2	2	4	5	3	1	1	4	3	4	3	3	4	1	2	2	2	3	3	2	2	2	2	0	-2	-2	-2	-2	0	0	-2	-2	2	-2	0	2	0	2	2	-2	0	0	2	4	4	1
4	3	4	4	3	4	3	4	3	3	3	4	4	3	4	3	1	2	1	1	4	4	4	2	4	4	2	2	0	0	-2	-2	-2	0	-2	-2	2	2	2	0	2	2	2	0	-2	-2	3	0	2	2
4	2	3	3	2	4	3	4	2	3	3	2	3	2	4	3	1	1	4	3	3	4	2	5	4	4	2	-2	2	-2	-2	-2	2	0	0	0	2	0	0	-2	0	0	0	-2	-2	0	2	1	3	0
4	3	3	2	3	2	3	3	2	3	4	3	4	4	3	3	2	2	3	3	2	2	4	3	4	4	0	-2	-2	-2	-2	-2	-2	0	-2	-2	0	-2	0	0	-2	0	2	-2	-2	-2	1	2	4	1
4	2	4	4	3	4	4	5	3	2	1	1	1	3	3	3	1	4	3	1	2	2	3	2	4	4	2	2	2	0	-2	2	2	2	-2	-2	2	2	2	0	2	0	0	2	-2	0	4	0	0	2
4	3	3	5	5	3	4	5	1	1	1	4	4	4	5	5	2	3	3	2	2	2	3	3	4	4	2	2	2	2	-2	0	2	2	0	2	0	2	0	2	2	2	0	2	0	2	4	2	2	3
1	4	5	5	5	4	5	4	4	4	3	5	4	5	5	4	4	4	5	4	4	4	5	5	4	4	-2	0	-2	-2	0	-2	0	0	-2	-2	0	0	0	0	0	0	-2	2	0	-2	2	0	0	1
4	3	3	2	2	3	2	4	1	3	2	4	3	3	4	3	2	2	4	3	3	4	4	2	3	3	2	0	-2	-2	-2	0	0	2	-2	2	0	-2	0	-2	2	2	0	-2	0	2	2	1	4	1
4	3	4	5	4	3	2	4	2	3	2	3	2	4	3	3	2	3	2	1	3	4	3	3	4	4	0	-2	-2	-2	-2	-2	-2	2	-2	-2	2	0	2	0	2	2	2	0	-2	-2	2	1	3	1
3	2	2	3	2	3	2	3	2	2	1	1	2	2	1	1	2	2	3	2	2	3	2	3	3	2	-2	2	2	2	-2	2	0	2	0	2	2	2	2	2	2	2	2	2	0	2	3	3	4	1
4	4	4	5	3	2	3	3	2	2	3	3	4	4	3	4	3	3	4	3	3	4	3	3	4	4	-2	0	0	-2	-2	0	-2	2	0	-2	0	2	0	0	0	2	0	2	0	0	2	2	1	1
3	2	3	2	2	2	2	4	2	2	2	2	2	2	2	2	2	2	2	2	2	2	2	2	2	2	2	2	2	-2	-2	2	0	2	-2	-2	2	0	2	2	0	2	2	0	2	2	3	1	3	1
4	2	2	4	4	3	4	3	1	2	1	3	4	4	3	3	1	3	2	1	3	2	4	2	4	4	-2	-2	0	-2	-2	-2	0	2	0	0	0	0	0	2	-2	2	2	-2	-2	0	3	0	3	0
2	2	3	2	2	2	3	2	2	2	1	3	2	2	3	2	2	1	2	2	2	2	3	3	3	2	0	0	0	-2	0	0	-2	0	0	2	2	0	-2	0	2	0	2	2	0	0	3	2	3	3
3	2	4	3	2	4	3	4	5	4	3	4	4	4	4	4	3	3	3	4	2	4	3	4	3	2	0	0	2	0	-2	2	-2	-2	-2	0	2	2	-2	2	0	0	0	2	-2	-2	4	3	4	2
2	3	2	3	4	3	2	4	2	4	1	3	3	4	4	3	3	2	2	3	3	4	3	4	4	3	2	-2	-2	0	-2	-2	-2	0	-2	-2	0	0	0	2	0	2	0	-2	0	0	2	0	4	1
3	3	4	4	3	2	3	2	1	3	2	2	2	3	3	2	2	3	2	1	2	2	1	2	3	3	2	0	2	0	0	0	2	2	2	0	2	2	2	0	2	0	2	2	2	2	3	0	3	3
3	4	4	3	4	3	3	4	4	3	3	3	3	3	4	3	3	3	2	2	1	1	2	2	2	2	2	0	-2	-2	-2	-2	0	2	-2	2	2	0	0	0	0	2	0	-2	0	2	1	2	3	1
3	5	5	5	2	3	3	5	1	1	3	4	4	3	4	4	3	2	2	4	3	1	2	2	4	3	2	-2	0	-2	-2	-2	-2	-2	-2	-2	2	0	0	2	-2	2	0	0	-2	0	1	0	1	1
4	2	2	4	1	1	4	4	1	4	2	4	1	2	2	4	2	1	4	2	1	3	1	2	3	3	2	2	2	2	0	2	2	2	2	-2	2	2	0	-2	2	2	2	2	2	0	4	0	4	3
4	2	4	2	2	3	3	2	2	1	1	2	2	1	2	2	2	1	3	2	3	4	4	2	2	3	2	0	0	-2	-2	0	2	2	-2	-2	2	2	0	0	2	2	2	0	-2	2	3	2	2	1
4	4	4	5	4	3	5	3	3	3	3	5	5	5	5	4	3	4	4	4	3	3	4	2	3	4	-2	0	-2	0	-2	0	0	0	-2	2	2	2	-2	-2	2	2	0	2	0	0	2	0	2	0
3	2	3	4	1	1	1	4	2	1	1	1	1	1	1	1	2	3	1	1	2	1	2	2	3	1	2	-2	-2	2	-2	-2	2	2	-2	-2	0	-2	2	2	-2	0	0	-2	-2	0	2	1	4	1
2	1	2	4	1	2	1	3	2	1	4	1	1	4	2	1	1	3	2	1	3	3	3	4	4	4	2	0	0	-2	-2	-2	-2	2	-2	-2	0	-2	0	2	0	2	0	-2	-2	0	2	1	3	1
3	3	4	4	3	2	3	4	2	3	2	3	3	4	3	4	3	3	2	2	3	2	3	2	3	2	-2	-2	0	-2	-2	-2	-2	2	-2	0	0	-2	-2	0	-2	0	0	0	-2	-2	1	2	3	1
5	4	4	5	4	4	5	4	2	3	1	5	4	4	5	5	3	3	4	3	3	4	4	2	3	5	2	2	0	0	2	-2	0	0	2	0	0	2	-2	0	0	0	-2	0	-2	-2	3	0	4	0
4	2	3	2	3	3	4	2	3	4	2	3	2	3	2	2	1	2	2	1	2	4	3	4	4	4	2	0	-2	0	0	-2	-2	2	-2	2	2	0	2	-2	-2	2	-2	0	0	0	3	3	1	3
2	2	4	1	2	1	3	4	1	2	1	1	2	1	2	2	1	2	1	2	1	2	1	2	2	3	2	2	0	2	0	0	2	2	2	0	2	2	2	0	2	2	2	2	0	2	3	1	4	1
2	1	2	3	2	2	1	4	1	2	1	2	2	2	3	2	4	1	2	1	4	3	4	2	2	1	2	0	-2	-2	-2	-2	0	2	-2	0	-2	-2	-2	0	-2	2	2	-2	-2	0	3	3	1	2
3	2	2	3	2	2	2	3	2	3	3	4	3	3	2	3	3	2	3	2	3	3	4	4	3	3	0	-2	0	0	0	-2	-2	0	-2	-2	2	0	0	2	2	2	2	2	0	2	2	2	4	2
3	4	4	3	4	4	4	4	2	3	3	4	3	2	4	4	3	3	3	4	2	2	3	3	3	3	2	2	0	-2	2	0	2	-2	2	-2	0	2	2	0	-2	-2	-2	-2	-2	2	3	1	2	3
3	2	3	4	2	3	2	4	3	2	2	3	3	4	4	2	1	3	2	1	2	3	4	3	4	1	2	2	2	2	2	2	0	0	0	0	0	2	2	2	2	2	-2	2	-2	2	4	0	1	3
2	1	2	3	2	2	1	2	2	2	2	3	2	3	3	2	2	1	2	2	3	3	4	3	2	3	0	2	-2	-2	-2	-2	2	2	0	0	2	-2	0	0	0	2	0	-2	0	2	2	2	2	1
4	3	4	3	3	4	3	4	4	4	3	4	4	3	4	4	3	3	2	3	2	3	2	4	3	3	0	-2	2	2	-2	-2	-2	2	-2	0	-2	0	0	-2	0	-2	2	-2	0	2	2	1	2	2
3	1	2	1	2	4	2	4	2	1	1	4	4	3	4	5	4	2	4	3	4	4	5	3	4	3	2	2	0	-2	0	-2	-2	-2	2	2	-2	0	-2	-2	-2	0	0	0	0	-2	2	2	1	2
3	2	2	5	4	4	3	4	2	1	2	4	3	4	5	4	2	2	4	2	2	4	4	3	4	4	2	2	0	-2	-2	-2	-2	0	-2	-2	0	2	0	-2	2	0	2	-2	0	0	2	0	3	2
3	3	2	4	2	3	3	4	2	2	3	3	4	4	3	3	2	3	3	2	4	4	3	4	3	4	0	0	-2	-2	-2	-2	-2	-2	0	0	0	-2	-2	2	-2	0	0	0	-2	0	2	1	3	2
4	5	5	4	4	3	4	5	4	4	1	5	4	5	5	4	5	2	4	4	3	2	3	5	4	4	2	0	-2	-2	-2	0	-2	0	2	-2	2	2	-2	0	2	0	2	0	2	0	2	0	4	2
4	3	3	2	3	3	3	4	4	3	2	3	2	3	4	3	2	4	4	3	2	4	3	2	2	2	0	0	0	-2	0	0	-2	0	0	0	2	2	0	2	2	2	0	2	0	-2	3	1	3	3
4	3	2	3	3	2	3	4	3	4	1	3	2	3	4	3	2	3	2	1	2	1	3	2	1	2	-2	0	-2	0	0	-2	2	0	-2	0	2	2	2	-2	2	0	2	2	-2	2	3	0	1	3
3	4	4	4	4	3	4	3	3	2	2	3	2	2	3	3	2	3	2	3	2	2	2	2	3	3	0	2	0	-2	-2	2	-2	0	-2	2	2	2	0	0	0	2	2	2	0	2	2	0	2	2
4	4	3	4	4	2	3	4	2	3	2	4	4	4	3	4	3	2	3	3	2	3	4	3	3	4	0	0	-2	-2	-2	-2	0	0	-2	2	-2	2	0	0	0	2	-2	0	0	0	3	1	2	3
4	4	3	4	4	4	3	3	2	2	2	3	4	4	4	5	2	2	2	3	3	4	3	2	4	4	0	-2	0	0	-2	-2	0	2	0	0	2	0	2	0	0	0	-2	-2	-2	0	1	1	2	0
4	3	3	3	2	3	3	4	2	1	2	3	3	3	3	2	4	2	3	3	2	2	3	2	3	2	-2	-2	2	-2	-2	2	2	0	2	-2	0	0	2	0	2	2	2	-2	0	2	2	1	2	1
4	4	2	4	4	5	4	3	2	2	3	4	4	5	4	5	3	4	4	3	2	2	3	4	4	3	0	2	-2	-2	2	2	2	2	0	2	2	2	0	-2	2	2	2	-2	-2	0	3	1	3	2
5	5	4	5	5	4	4	4	5	2	2	3	4	4	5	5	2	2	4	3	4	2	3	4	4	5	2	2	2	2	0	-2	0	0	-2	-2	-2	2	2	-2	-2	0	-2	2	-2	-2	2	1	1	1
3	2	1	3	2	2	3	4	2	2	1	3	4	4	3	2	2	3	2	2	3	3	4	2	4	4	2	2	0	2	2	0	-2	-2	-2	0	2	2	2	2	2	2	0	2	0	2	3	0	3	4
2	2	3	2	2	4	3	2	2	3	2	2	3	3	2	4	3	2	3	2	2	3	3	2	2	2	0	0	-2	-2	-2	0	0	0	0	0	2	2	0	0	2	0	2	2	2	2	2	2	4	2
4	4	3	4	4	3	3	4	2	2	1	4	3	2	4	4	2	3	2	2	1	2	3	2	3	2	2	-2	-2	-2	-2	-2	0	2	2	0	0	0	0	-2	0	-2	0	0	0	2	3	1	3	1
5	2	2	5	3	4	4	5	1	2	1	2	1	1	2	2	1	1	1	2	2	4	1	2	2	3	2	-2	-2	0	0	-2	-2	0	-2	0	0	2	0	2	0	2	-2	2	0	-2	3	1	2	1
2	5	4	5	2	5	4	4	3	4	1	4	4	4	4	4	5	3	4	4	2	2	4	4	4	5	2	-2	-2	-2	0	-2	-2	2	0	-2	0	-2	0	-2	-2	0	0	-2	-2	-2	1	2	4	1
4	5	4	5	4	2	4	5	3	5	1	5	4	4	5	5	5	1	3	4	3	3	5	4	5	3	2	-2	-2	-2	-2	-2	0	-2	-2	-2	0	-2	0	-2	0	0	2	-2	-2	-2	2	2	3	1
5	5	1	5	5	3	5	3	3	1	1	5	5	5	5	4	4	5	5	5	4	4	4	5	5	5	-2	-2	-2	-2	-2	-2	0	0	-2	-2	0	0	0	-2	0	2	-2	-2	0	0	4	0	0	2
4	3	3	4	3	4	4	3	2	3	3	4	3	4	4	3	2	3	2	2	3	3	2	3	3	4	2	2	-2	0	2	-2	0	2	0	-2	0	0	0	2	2	2	-2	0	-2	2	2	2	2	1
3	2	4	4	2	2	3	4	4	5	1	3	3	2	4	5	4	1	1	3	1	2	3	2	3	2	0	2	-2	0	2	-2	0	0	2	2	2	0	2	0	0	0	2	-2	0	0	3	1	4	2
5	3	4	1	4	3	2	1	3	2	1	3	4	2	5	3	1	2	2	4	2	2	1	1	2	4	2	0	-2	-2	2	2	0	2	0	-2	-2	2	0	2	0	2	0	-2	-2	2	2	1	1	2
5	5	4	3	4	3	4	2	3	3	1	2	3	2	3	2	3	2	2	3	4	4	3	3	4	3	2	-2	-2	0	0	-2	-2	2	0	2	0	0	0	-2	0	0	0	0	-2	0	4	2	4	3
4	4	4	4	4	4	3	3	2	2	2	3	4	4	4	3	2	3	2	2	2	2	4	3	4	4	0	-2	0	0	0	2	-2	0	-2	-2	0	0	0	0	0	2	2	0	0	0	2	0	2	2
4	3	4	3	4	3	4	4	3	4	2	3	4	3	4	4	4	3	4	3	3	4	4	3	4	3	0	-2	-2	-2	-2	-2	0	0	0	-2	0	0	0	0	-2	0	0	-2	0	-2	2	3	4	1
2	4	4	1	2	2	2	4	2	2	2	2	3	4	4	5	1	2	2	2	4	3	3	3	3	3	2	-2	0	0	-2	-2	0	0	-2	-2	0	0	0	2	0	-2	0	0	0	-2	2	2	3	1
3	4	4	2	3	4	4	5	4	4	5	3	2	2	3	4	4	5	1	1	2	3	4	4	5	4	-2	0	2	0	0	2	-2	-2	2	0	2	-2	0	2	2	0	0	2	2	2	4	1	3	2
5	5	4	5	4	4	3	5	2	1	2	3	3	4	4	4	2	2	2	3	2	2	4	5	4	4	2	0	-2	2	-2	-2	0	2	0	2	0	0	0	-2	0	0	0	-2	-2	-2	2	1	2	2
4	3	4	4	4	3	3	5	4	5	1	3	4	4	2	3	2	1	2	1	2	2	4	5	5	3	2	-2	0	-2	2	-2	2	2	0	-2	2	-2	0	2	0	-2	-2	2	2	-2	3	0	1	3
1	4	3	3	2	3	4	4	2	2	1	3	3	4	4	3	3	4	4	2	3	4	3	4	3	1	0	-2	-2	-2	-2	-2	-2	0	-2	-2	2	0	0	-2	-2	2	0	-2	-2	2	2	2	3	1
5	4	3	5	3	3	4	4	5	4	1	4	4	5	4	5	3	1	3	3	2	3	2	3	4	4	-2	-2	-2	0	-2	-2	2	-2	-2	-2	0	-2	2	-2	-2	2	-2	-2	-2	-2	3	0	2	1
5	4	4	5	4	4	3	5	4	5	1	4	4	3	5	4	2	2	3	2	3	2	3	5	4	5	-2	-2	2	0	-2	2	0	2	-2	-2	0	0	0	2	-2	2	0	0	0	-2	2	1	2	1
4	4	3	5	3	2	3	4	1	2	2	3	3	4	4	5	2	4	2	3	2	4	3	4	4	3	2	2	0	2	0	2	2	2	2	-2	2	2	-2	2	-2	0	0	2	2	0	4	1	1	2
5	3	4	4	3	3	2	5	2	1	1	3	3	2	2	2	2	2	3	2	3	3	2	2	3	3	-2	0	0	2	-2	0	0	-2	2	0	2	2	2	-2	0	2	0	2	0	2	2	1	3	1
4	4	5	4	3	4	3	2	2	3	3	2	3	2	4	3	3	2	3	4	3	4	4	2	3	5	2	2	0	-2	2	2	2	2	-2	2	2	0	2	2	2	2	2	2	0	2	3	0	2	3
2	4	2	4	2	3	2	1	1	2	1	2	1	3	3	2	1	1	3	2	1	2	4	4	3	5	0	2	0	-2	-2	-2	-2	2	0	2	2	-2	-2	2	0	0	0	-2	0	-2	3	1	2	2
2	3	3	4	3	2	3	4	2	3	1	3	3	2	3	2	3	2	3	2	2	1	3	3	4	2	2	2	0	-2	-2	-2	0	2	0	-2	2	2	-2	0	0	0	2	2	0	2	4	1	4	2
5	5	4	5	4	5	5	5	1	1	1	3	4	4	5	4	5	4	3	4	5	4	5	2	3	4	2	0	2	-2	-2	-2	-2	0	-2	-2	-2	-2	-2	2	-2	-2	-2	-2	-2	-2	1	0	3	0
2	1	2	2	1	3	2	2	3	3	2	2	1	1	2	1	1	1	2	2	1	4	3	4	3	4	-2	0	-2	-2	-2	-2	2	2	-2	0	2	-2	0	2	0	2	2	2	0	-2	4	1	4	3
4	3	4	2	3	4	4	3	2	3	2	4	4	3	4	4	2	1	2	3	3	4	3	4	4	3	2	0	-2	-2	-2	-2	0	2	-2	-2	2	2	0	2	0	2	2	0	0	0	3	1	3	1
3	4	2	2	3	3	2	4	2	3	2	3	3	2	3	2	2	3	2	2	1	3	3	2	2	3	2	-2	0	0	-2	-2	0	0	-2	-2	0	0	2	-2	0	2	2	0	-2	-2	2	1	1	2
4	3	4	3	4	2	4	4	3	2	1	4	3	4	4	3	2	2	1	2	3	3	2	2	4	2	2	-2	0	0	2	0	-2	2	-2	-2	0	0	2	-2	-2	0	0	0	0	0	1	1	2	1
4	2	2	3	1	2	1	2	2	1	1	1	2	1	1	2	1	1	2	1	1	2	2	1	1	1	0	2	0	-2	-2	0	2	2	2	2	2	2	2	0	2	2	2	2	2	2	4	0	2	3
3	1	1	2	2	1	2	1	3	1	1	2	2	3	3	4	3	3	2	2	3	2	3	2	2	1	0	-2	-2	-2	0	-2	0	0	2	-2	2	0	0	2	0	2	2	0	0	0	3	0	4	3
4	5	5	5	5	2	4	4	4	4	3	4	4	4	4	4	2	2	4	4	4	4	4	4	3	4	2	2	0	2	-2	2	-2	-2	-2	2	-2	2	0	2	2	2	2	2	-2	2	3	1	3	3
4	3	4	5	4	3	4	3	2	3	4	5	5	4	5	5	2	3	4	4	3	4	5	5	4	5	2	2	-2	0	-2	0	-2	2	-2	-2	0	2	-2	2	-2	0	-2	0	-2	2	3	2	3	2
2	4	1	3	2	2	1	3	2	2	3	2	2	3	4	2	1	2	1	1	2	1	2	1	2	1	2	2	2	2	0	2	2	0	2	2	0	2	2	-2	2	2	2	-2	2	2	0	1	3	3
4	4	3	4	4	2	3	2	2	2	3	2	3	4	2	3	2	3	2	2	1	3	2	4	3	4	0	2	0	2	-2	0	0	2	-2	2	2	2	0	0	0	2	-2	0	0	0	3	1	4	3
4	2	3	2	3	3	4	4	3	4	2	3	2	3	4	3	2	3	3	2	1	2	2	4	3	4	2	2	-2	-2	2	-2	-2	2	0	2	2	2	0	0	2	-2	2	2	-2	2	3	1	2	2
3	1	2	1	2	2	3	4	2	3	2	2	2	2	3	3	2	2	3	2	2	2	3	4	4	3	-2	0	2	-2	-2	-2	-2	0	0	-2	2	0	2	-2	0	0	2	-2	0	2	2	2	2	2
5	5	4	2	5	2	5	5	2	1	4	3	4	5	5	1	1	2	3	3	4	3	2	1	1	4	2	0	0	-2	-2	0	0	0	0	-2	0	2	0	-2	0	2	-2	2	-2	0	2	2	1	1
4	4	4	3	4	2	2	3	2	2	4	2	2	2	2	4	4	2	2	2	2	2	3	3	3	2	2	2	-2	-2	-2	-2	-2	2	-2	-2	2	2	2	-2	2	2	2	-2	-2	2	3	1	1	2
4	3	5	4	5	5	3	5	1	1	2	5	5	4	4	5	3	1	2	2	4	4	5	1	5	5	2	2	2	2	-2	2	0	2	0	2	2	2	2	2	2	2	2	2	2	2	3	3	2	4
3	4	3	2	3	3	4	4	2	3	2	4	4	5	4	5	2	2	1	2	3	2	3	4	3	4	2	-2	-2	0	-2	-2	0	0	-2	-2	0	0	0	-2	-2	0	-2	-2	0	0	2	2	3	2
5	3	2	3	3	2	3	3	2	3	2	4	4	5	3	4	2	3	3	3	2	3	4	3	4	4	2	2	0	-2	-2	0	2	0	-2	-2	2	2	2	0	2	2	2	0	-2	0	2	2	3	1
4	3	4	3	3	2	3	4	2	2	3	3	2	2	3	3	2	3	4	3	2	3	2	3	3	4	2	-2	-2	0	-2	-2	-2	0	0	2	2	0	2	2	-2	0	0	2	0	0	3	2	3	2
3	2	3	2	3	2	4	4	3	4	1	2	2	1	2	2	1	3	2	1	1	2	2	3	3	2	2	2	0	-2	-2	-2	0	2	2	2	0	0	2	0	0	2	2	0	0	2	3	1	3	2
4	3	3	2	3	4	3	4	2	3	2	3	3	4	3	4	3	2	2	3	2	3	4	3	4	3	0	2	-2	-2	-2	0	0	2	-2	0	2	0	-2	0	0	2	2	0	-2	2	2	3	2	1
2	2	1	3	2	3	1	3	4	3	2	3	2	1	2	1	2	1	2	1	2	1	1	2	1	2	2	2	0	-2	2	0	2	0	2	0	2	2	0	-2	2	2	2	-2	2	2	3	1	4	1
2	4	4	2	2	3	1	4	4	2	2	3	3	2	2	1	2	1	2	2	4	4	3	3	4	4	2	-2	2	0	-2	0	0	0	-2	-2	2	-2	2	-2	0	2	-2	-2	0	2	3	1	4	2
5	3	5	3	1	1	4	3	1	3	1	4	4	1	4	5	1	1	2	2	1	1	3	2	4	1	2	2	-2	-2	-2	0	2	2	2	2	2	-2	-2	-2	2	-2	-2	2	0	2	4	4	0	3
4	5	4	5	2	4	4	3	2	1	1	2	2	4	4	5	4	2	4	3	3	2	4	3	3	2	2	2	2	0	-2	0	0	0	-2	-2	2	2	2	0	2	2	2	0	0	2	4	1	3	3
5	4	2	2	3	3	4	4	2	4	3	3	4	2	4	4	2	2	3	2	4	4	3	2	3	4	2	0	-2	2	-2	-2	0	2	-2	-2	2	0	2	0	0	2	2	2	-2	2	2	2	2	1
2	2	1	2	1	2	2	3	2	2	1	3	3	3	3	2	2	2	3	3	2	2	3	2	2	3	2	0	2	-2	0	2	2	2	2	0	0	-2	2	-2	-2	2	0	0	0	-2	1	1	3	2
2	3	3	4	3	4	4	5	2	2	1	3	3	5	4	3	3	2	3	2	3	3	4	2	2	1	-2	-2	-2	-2	-2	-2	0	0	-2	-2	0	-2	-2	0	-2	2	-2	-2	-2	0	2	3	2	1
4	4	3	2	3	3	4	4	3	2	2	3	3	2	3	4	3	4	3	3	2	3	3	4	4	3	-2	0	-2	-2	0	-2	0	0	0	2	0	-2	0	2	2	0	2	2	2	0	2	1	2	1
4	3	4	4	3	2	2	4	2	2	1	3	4	2	2	4	1	1	1	2	1	2	1	1	1	2	0	2	0	0	2	2	2	0	2	2	2	0	2	0	0	2	0	2	0	2	3	0	3	3
3	3	2	2	3	2	3	4	2	3	1	1	1	2	1	1	1	3	1	1	1	2	3	3	2	1	-2	0	0	-2	0	-2	0	0	2	-2	2	2	-2	-2	2	2	2	0	2	2	4	0	1	4
3	4	5	2	1	1	2	4	2	1	1	3	1	3	2	3	2	3	1	1	3	2	1	2	2	3	0	0	0	-2	2	0	-2	0	2	0	2	2	0	0	0	2	2	2	0	2	4	2	4	1
4	1	1	4	1	2	1	4	1	1	2	1	2	1	1	2	1	1	2	2	2	1	2	3	2	2	2	2	2	2	2	2	2	2	2	2	0	2	-2	2	2	2	0	0	0	2	3	1	2	3
2	2	3	2	3	4	4	3	2	2	3	3	4	3	4	4	3	3	2	3	4	3	4	2	4	4	2	-2	-2	-2	-2	-2	0	2	0	-2	2	0	0	0	0	0	2	-2	0	2	3	2	3	2
4	5	2	5	3	2	3	5	1	5	3	3	2	1	2	1	2	4	3	2	2	1	3	3	4	3	2	0	-2	-2	2	2	-2	2	0	-2	2	0	0	2	2	2	2	0	-2	2	3	0	3	3
4	2	5	2	4	4	3	4	2	3	1	4	4	4	2	3	3	1	2	2	1	3	4	2	4	3	0	0	-2	-2	0	-2	0	2	-2	0	2	2	-2	2	-2	0	-2	0	0	-2	3	1	2	2
2	3	4	2	3	2	3	3	2	4	3	4	4	3	4	3	2	2	3	4	3	2	4	2	2	3	2	-2	-2	-2	0	-2	0	2	-2	-2	2	0	-2	2	-2	2	2	0	0	0	3	2	3	0
4	2	4	2	4	3	5	5	2	4	2	4	2	4	2	4	2	3	4	3	4	4	3	3	4	4	0	-2	-2	-2	-2	-2	-2	2	-2	-2	2	-2	0	0	0	2	2	0	-2	0	3	1	0	1
4	3	4	4	4	3	3	4	1	2	1	2	2	2	3	3	2	2	3	3	3	2	3	2	2	3	0	-2	0	0	0	0	0	0	-2	0	0	0	2	0	0	2	-2	0	-2	0	1	2	3	1
4	2	3	4	2	3	2	2	1	2	2	1	1	2	2	1	1	3	3	2	2	1	1	3	4	1	0	-2	-2	-2	0	-2	0	2	-2	2	2	0	0	2	0	2	-2	0	0	2	3	1	2	3
4	3	4	3	3	2	2	3	4	2	2	3	3	2	3	2	2	3	2	3	2	3	2	3	2	2	0	0	0	0	-2	-2	2	0	0	0	2	2	2	-2	0	0	2	2	2	2	2	3	3	2
2	4	4	3	4	3	3	4	2	3	2	3	3	3	4	3	3	2	3	2	2	3	2	2	3	2	2	0	-2	-2	-2	-2	2	0	-2	0	2	0	0	0	0	0	2	2	-2	2	3	0	1	2
4	3	3	2	3	3	2	4	2	3	2	3	2	2	3	3	2	3	2	2	3	3	2	3	3	3	2	2	0	2	0	-2	-2	0	0	2	0	2	0	2	0	0	0	2	-2	0	2	1	4	3
4	4	3	2	3	2	3	4	3	2	2	3	4	4	3	4	4	3	2	2	3	2	3	3	4	3	0	2	-2	-2	-2	-2	-2	0	-2	-2	2	0	0	2	0	2	0	-2	0	0	2	1	3	1
4	3	4	3	3	2	2	4	1	2	1	2	3	3	4	2	1	1	2	1	2	3	4	3	3	4	0	2	-2	0	-2	0	0	0	-2	0	2	0	2	2	-2	-2	-2	0	-2	-2	2	1	2	1
5	2	5	5	3	3	2	1	5	3	3	2	3	3	2	3	3	2	3	2	2	1	3	3	4	2	2	2	2	2	-2	-2	0	2	-2	-2	2	2	0	0	2	2	2	2	0	2	4	2	3	1
1	4	1	4	4	1	3	4	1	2	3	2	3	2	4	3	4	1	2	1	1	2	1	1	2	2	2	2	0	-2	-2	-2	-2	2	2	-2	2	0	0	-2	0	0	2	0	0	0	3	3	4	3
3	2	3	4	2	1	2	3	2	2	1	2	2	2	3	2	2	1	1	2	1	2	1	2	2	3	0	0	-2	-2	-2	-2	0	0	0	-2	2	0	0	0	2	2	2	2	0	0	3	4	3	2
3	4	4	3	4	4	3	4	2	2	1	4	4	4	2	3	2	3	3	3	3	3	4	3	4	5	2	0	-2	-2	-2	2	-2	0	-2	-2	2	2	-2	2	2	2	2	0	-2	2	4	0	0	3
5	4	4	5	4	4	5	5	2	2	1	4	4	5	4	3	2	2	4	2	5	2	2	4	4	3	2	2	-2	2	-2	-2	-2	2	0	-2	0	0	-2	2	0	2	2	2	-2	0	2	1	1	1
5	2	3	2	4	2	3	4	2	2	1	3	3	4	2	3	3	2	4	3	2	2	3	3	4	4	-2	2	-2	-2	0	-2	0	2	-2	0	2	0	-2	2	-2	2	2	-2	-2	-2	3	2	2	1
3	2	2	3	2	2	3	4	1	2	1	2	2	3	2	2	3	2	3	2	3	2	4	3	2	4	0	-2	-2	0	0	-2	0	0	0	0	0	0	2	0	-2	2	2	-2	-2	2	2	1	3	2
3	4	4	2	2	4	3	2	2	1	4	3	4	5	4	4	2	1	4	4	3	4	2	1	2	2	2	0	-2	0	2	-2	0	0	-2	-2	0	-2	0	-2	2	0	-2	-2	-2	2	3	0	1	1
3	4	4	5	4	3	4	5	2	5	1	4	4	3	4	4	4	3	2	1	4	4	5	4	5	4	0	0	-2	-2	-2	-2	-2	2	-2	-2	2	-2	0	0	0	0	0	0	-2	0	1	1	2	2
5	4	4	5	2	2	3	4	2	2	1	3	4	3	5	4	2	1	2	2	3	3	4	4	3	2	0	-2	-2	2	-2	-2	0	2	-2	2	2	0	-2	2	0	2	2	2	0	2	2	2	4	2
2	2	3	2	2	3	3	2	2	1	2	1	2	3	4	2	2	1	2	2	3	4	3	2	3	2	2	0	-2	2	0	-2	2	0	2	0	0	-2	0	2	0	0	0	0	0	-2	2	1	3	1
3	3	5	3	2	3	2	3	2	3	2	3	2	3	2	3	2	3	2	3	2	3	2	3	2	3	0	0	2	0	-2	0	-2	0	0	0	2	0	-2	0	2	0	0	-2	2	2	0	0	4	2
4	5	4	5	2	3	4	5	2	2	1	4	4	5	3	4	5	4	4	5	4	4	5	3	5	4	0	2	0	-2	2	0	0	2	-2	-2	-2	2	2	0	2	-2	2	0	0	-2	2	3	3	3
2	4	2	4	4	3	4	4	3	3	2	4	4	3	4	4	2	1	3	2	3	4	3	3	1	1	2	2	2	2	-2	2	2	2	2	-2	0	2	0	-2	2	0	2	2	0	0	4	1	4	3
4	3	3	4	3	3	2	4	4	3	3	2	4	3	2	3	4	3	3	4	4	3	3	2	2	3	2	0	-2	0	-2	-2	0	0	-2	-2	0	-2	0	-2	0	2	-2	0	0	0	3	3	4	2
3	4	4	3	3	2	2	4	3	2	1	3	3	4	3	3	2	2	3	2	1	2	3	3	4	3	2	2	0	-2	-2	0	2	2	0	2	2	2	0	-2	0	-2	0	0	0	2	3	2	4	1
2	1	2	1	1	2	1	3	1	2	1	2	1	2	3	2	3	2	3	2	3	2	3	4	3	2	2	2	0	2	2	0	0	0	-2	2	0	2	0	2	2	2	2	2	0	0	2	1	2	2
4	1	1	1	3	3	2	5	1	1	1	2	2	3	4	3	2	1	1	1	2	3	2	1	1	1	2	2	2	-2	-2	0	-2	2	-2	0	2	2	0	-2	2	0	2	0	-2	0	1	0	3	0
5	5	4	5	4	5	5	4	4	4	5	5	5	4	5	5	4	4	4	4	2	4	2	4	3	3	2	-2	-2	-2	-2	-2	0	2	2	2	2	0	2	-2	0	2	2	2	0	2	4	0	4	0
4	2	4	1	3	2	2	1	3	2	2	3	4	3	3	4	2	2	3	2	2	3	4	4	5	3	2	-2	-2	-2	-2	-2	2	2	-2	-2	2	-2	-2	2	0	0	0	-2	-2	2	3	2	2	1
4	3	2	3	3	4	4	3	4	4	3	2	2	3	2	3	2	2	4	2	2	2	2	3	3	4	2	0	0	0	0	0	-2	2	-2	-2	2	2	2	2	0	0	2	0	-2	0	3	1	2	3
4	2	4	2	4	4	5	1	4	3	2	4	2	5	1	1	4	1	2	1	1	2	1	2	4	4	2	0	0	-2	-2	-2	0	2	2	2	2	2	2	2	0	2	0	2	0	0	4	2	3	3
3	2	2	3	2	1	3	4	3	3	2	1	2	1	1	2	3	2	1	2	2	1	2	1	2	1	0	0	0	0	2	2	0	2	2	0	2	2	2	2	2	2	0	0	2	0	4	4	3	3
3	4	4	3	5	3	3	4	1	1	5	4	4	3	4	3	2	2	3	2	2	3	4	3	4	5	-2	0	2	0	0	-2	0	2	2	2	2	2	0	2	0	-2	2	2	0	2	3	1	1	2
2	2	3	3	4	3	3	2	2	3	2	3	3	2	2	3	2	2	3	2	2	1	2	3	2	2	2	2	-2	-2	0	-2	0	0	0	2	2	0	0	0	2	0	-2	-2	-2	0	3	2	3	1
4	3	4	3	3	3	3	3	4	4	2	2	2	2	2	2	2	2	2	2	2	2	2	2	2	2	0	2	0	0	-2	2	0	2	2	2	2	2	0	0	2	2	2	2	2	0	3	1	1	3
3	2	3	2	3	3	4	4	3	2	2	3	3	2	3	3	2	3	3	2	4	4	3	3	2	2	-2	-2	-2	-2	-2	-2	2	0	-2	-2	0	-2	0	0	-2	0	0	-2	0	0	1	1	4	1
2	2	2	3	2	3	2	4	2	2	1	2	2	4	3	3	1	2	2	1	2	2	1	1	2	2	2	2	-2	-2	0	0	0	0	-2	0	2	0	0	2	2	0	2	2	0	0	4	1	4	3
3	1	1	2	1	1	4	1	3	1	2	1	1	2	1	1	3	1	2	1	2	1	2	1	1	2	2	2	2	2	0	2	-2	2	-2	2	2	2	0	0	2	2	2	0	0	0	3	0	4	0
4	3	3	3	2	2	3	4	3	2	2	3	3	3	2	3	2	2	3	2	2	3	3	3	3	2	2	0	-2	-2	-2	0	0	2	-2	0	2	2	0	2	2	2	0	2	0	0	2	1	2	2
5	3	4	3	4	4	5	3	1	5	1	4	4	3	3	4	3	2	4	3	4	4	4	2	4	3	2	-2	0	2	-2	0	2	0	-2	0	0	2	0	-2	0	2	-2	0	-2	0	3	0	2	2
4	3	4	3	2	3	3	4	3	2	4	3	3	3	2	4	3	3	2	4	2	3	4	3	4	3	2	2	-2	-2	-2	0	0	2	-2	-2	0	-2	0	2	-2	-2	-2	-2	-2	-2	3	3	1	1
4	4	2	4	3	2	2	4	3	4	1	4	4	3	4	2	1	1	2	3	2	3	4	4	2	3	0	0	-2	0	2	2	2	2	0	2	2	-2	2	2	2	0	0	-2	2	2	3	1	3	2
4	4	3	3	4	3	4	3	2	3	1	4	4	4	3	3	3	2	2	2	3	3	2	4	2	4	0	-2	-2	-2	-2	-2	0	2	-2	0	2	2	0	2	2	0	0	0	0	0	3	1	2	3
5	5	2	3	3	4	5	5	2	3	3	2	2	3	3	2	3	5	4	2	3	4	4	3	4	3	0	2	0	0	-2	0	-2	0	-2	0	2	2	2	2	2	2	2	2	0	2	3	0	4	1
3	4	2	3	5	4	3	2	3	2	2	3	2	4	5	3	2	1	3	2	2	2	3	4	3	4	2	-2	0	-2	2	-2	0	0	-2	0	2	0	2	0	0	0	2	-2	-2	0	2	1	4	1
3	2	3	3	3	2	3	3	2	2	1	2	3	2	3	2	4	2	3	2	2	3	3	4	4	3	2	0	-2	-2	0	-2	2	2	-2	-2	0	-2	0	2	-2	2	0	-2	-2	0	2	3	3	1
2	4	4	3	5	3	3	4	4	5	1	3	4	4	3	2	2	5	4	3	4	4	5	5	4	5	0	-2	-2	-2	-2	-2	0	0	-2	2	0	-2	-2	0	-2	2	-2	0	-2	2	2	1	2	1
3	2	2	2	2	4	3	4	2	2	2	3	3	4	3	3	2	3	2	2	4	4	4	3	3	4	2	2	0	0	-2	0	0	0	-2	-2	2	2	2	2	2	0	2	-2	-2	0	3	1	2	2
5	5	4	4	5	4	5	4	5	5	4	5	4	5	4	5	4	5	5	4	5	5	4	5	5	4	2	0	-2	-2	-2	-2	-2	2	-2	-2	-2	2	-2	2	-2	0	-2	-2	-2	-2	3	1	4	3
3	3	2	3	3	2	2	3	1	2	1	2	2	3	3	1	2	2	3	3	1	1	2	1	1	2	-2	2	2	-2	0	0	0	2	2	0	2	0	0	0	-2	2	0	0	-2	0	3	1	2	0
5	5	4	5	1	2	2	5	1	2	1	4	4	5	4	5	1	2	3	2	2	3	2	4	4	3	0	0	2	2	-2	0	0	2	2	2	2	2	-2	0	-2	0	-2	0	0	-2	2	2	3	2
4	4	2	4	4	3	4	4	2	4	5	4	4	5	5	3	2	3	2	3	1	1	2	3	4	4	0	2	2	-2	-2	-2	0	-2	0	-2	2	2	0	0	0	2	0	2	0	2	2	0	3	1
3	2	4	3	2	3	3	4	2	2	1	3	3	4	3	4	3	4	4	3	3	2	4	3	4	3	0	2	0	-2	0	0	0	0	0	2	2	2	0	-2	2	2	-2	2	0	0	3	2	2	2
5	5	4	5	5	4	5	5	2	1	4	5	5	4	5	4	5	4	5	4	4	5	5	4	4	5	-2	-2	-2	-2	-2	-2	-2	0	-2	-2	-2	-2	0	0	-2	-2	-2	-2	-2	-2	3	4	0	0
4	1	4	2	4	4	2	3	2	2	1	4	4	3	4	4	5	3	2	4	3	4	3	2	3	4	2	2	-2	-2	0	-2	-2	0	-2	-2	0	0	0	2	0	0	-2	-2	-2	-2	2	3	1	1
4	4	4	4	3	2	3	4	2	2	2	2	2	3	3	3	2	3	2	2	4	4	4	3	4	4	0	-2	-2	-2	-2	-2	0	2	-2	-2	0	2	0	0	-2	0	0	0	0	0	1	2	3	1
4	4	3	4	2	2	2	3	3	4	1	2	2	2	1	2	2	4	3	1	2	2	4	4	3	3	2	2	0	2	2	0	2	2	2	2	0	0	0	2	2	2	0	2	2	2	4	1	2	1
4	3	3	4	2	3	3	2	2	4	2	3	3	4	2	3	2	4	3	2	2	1	3	3	2	2	2	2	2	0	2	0	-2	2	2	2	2	2	-2	-2	2	-2	2	2	0	-2	4	1	2	3
3	3	4	4	3	3	4	3	4	3	3	2	3	3	2	4	2	4	3	4	3	2	4	5	4	4	2	0	-2	-2	0	-2	2	2	-2	0	0	-2	0	0	2	0	2	0	0	2	4	1	2	1
4	3	2	4	2	1	2	4	2	2	1	2	2	3	2	3	2	2	3	2	1	2	3	3	2	2	2	-2	-2	0	2	-2	2	-2	2	-2	2	2	0	2	0	2	2	0	0	2	2	2	4	3
1	1	4	2	1	2	3	5	1	1	1	1	3	4	1	4	3	2	1	1	1	1	2	1	1	3	2	2	-2	-2	-2	-2	-2	2	2	-2	2	2	0	2	2	2	2	-2	2	2	3	2	2	3
4	4	3	5	4	3	4	4	3	3	4	4	5	4	4	5	3	2	4	4	2	3	3	4	4	3	2	2	-2	-2	-2	-2	-2	0	-2	-2	0	0	0	2	0	0	2	-2	-2	2	4	2	2	3
2	4	2	4	3	2	3	4	1	2	1	2	2	1	3	2	3	3	2	2	3	1	2	4	3	4	2	-2	-2	0	0	-2	0	2	-2	-2	2	0	2	2	0	2	2	0	0	2	2	2	4	2
4	1	1	1	1	4	3	1	4	4	4	3	3	4	4	4	1	3	3	1	1	4	4	1	4	4	2	2	0	0	2	-2	0	2	-2	2	2	0	0	2	0	2	-2	0	0	0	3	1	4	4
1	2	4	2	1	1	5	3	2	1	2	5	3	2	4	5	1	2	1	1	4	4	5	2	2	4	2	-2	-2	-2	-2	-2	0	-2	-2	-2	-2	-2	-2	0	-2	0	2	-2	-2	0	1	1	2	1
4	2	2	5	4	4	4	3	2	2	1	2	2	3	3	2	3	4	4	2	3	4	2	4	4	4	0	2	2	0	-2	0	0	0	2	-2	2	2	0	2	-2	0	2	2	0	0	2	3	2	1
3	2	1	4	2	1	2	3	1	2	1	2	2	4	3	3	1	5	3	2	1	1	2	1	2	1	0	0	-2	0	-2	0	0	0	0	2	2	0	2	2	0	2	2	2	0	2	2	0	3	3
4	4	3	3	4	3	4	3	4	4	3	4	4	3	4	3	3	4	4	2	2	3	3	2	1	3	2	2	-2	-2	0	-2	0	2	0	0	0	2	0	2	-2	0	-2	0	2	2	0	1	2	1
4	3	3	2	1	2	2	4	2	1	1	2	2	2	1	2	3	3	2	1	2	4	3	4	4	5	2	0	-2	0	-2	-2	0	2	0	2	2	0	2	-2	0	-2	0	2	0	-2	3	2	2	3
4	2	3	4	4	3	3	4	3	3	2	3	3	4	3	3	2	4	4	3	3	2	3	4	2	3	2	2	0	-2	-2	-2	0	2	-2	-2	2	0	2	-2	0	2	2	-2	-2	-2	1	1	3	1
4	2	3	4	4	2	3	3	2	1	1	3	2	2	3	3	2	4	3	2	2	3	4	4	3	3	2	-2	2	0	-2	2	2	2	2	0	0	0	0	2	0	0	2	0	2	0	1	1	3	2
3	2	3	2	4	2	4	5	1	1	2	2	3	4	3	2	1	1	2	1	1	3	3	2	2	1	2	0	-2	-2	-2	-2	2	0	0	2	2	2	0	-2	0	0	2	2	0	2	4	0	4	1
4	3	2	4	3	2	2	4	3	3	2	2	2	2	4	2	2	2	2	2	2	3	4	2	2	3	2	0	-2	-2	0	-2	-2	0	2	-2	2	-2	0	-2	0	2	2	2	-2	2	2	0	4	1
2	2	3	4	2	4	4	3	4	2	1	2	3	2	3	2	2	3	2	3	2	3	2	2	3	2	2	2	0	0	-2	0	0	2	0	2	2	0	-2	0	-2	0	0	2	0	-2	3	1	4	1
2	4	4	3	2	3	2	3	1	1	2	3	3	3	4	3	2	3	2	2	3	4	4	3	3	4	2	0	0	-2	0	-2	0	0	2	2	0	2	0	-2	0	2	-2	0	0	0	3	0	2	1
[truncated: 40 more columns]
